# Supplementary material for: Technological variability at Sibudu Cave: The end of Howiesons Poort and reduced mobility strategies after 62,000 years ago
Source: PLoS One. 2017 Oct 5;12(10):e0185845. doi: 10.1371/journal.pone.0185845 (PMC5628897; doi:10.1371/journal.pone.0185845)
Supplement: S2 Table — (XLSX) [file pone.0185845.s004.xlsx]

## Sheet: Sheet1
Qualitative and quantitative study of the debitage >2cm
Number Paloma	"member"	Layer/Feature	Square	Rock type	Type of blank	Core related by product (Y/N)	Subtype	Cortex %	Length	Breadth	Thickness	Type of platform	Length (platform)	Breadth (platform)	Angle	Number of scars	Dorsal scar pattern	Shape	Cross Section
	BYA2i	H in BYA2i	C4b	Dolerite	Flake			0	20.3	25.69	5.97	Plain	17.83	4.69		2		Expanding	Triangular
	BYA2i	H in BYA2i	C4b	Dolerite	Flake			1 to 10	27.29	55.81	6.4	Plain	20.32	5.73		2	Subcentripetal	Expanding	Right triangular
	BYA2i	BYA2i	B4d	Sandstone	Flake			0	35.46	34.61	7.75	Plain	30.12	7.81		2	Subcentripetal	Converging	Lenticular
	BYA2i	AD in H1BYA2i	C4b	Sandstone	Flake			0	38.7	42.66	10.71	Plain	10.23	3.76		4	Centripetal	Expanding	Triangular
	BYA2i	H1BYA2i	B4a	Sandstone	Flake			10 to 40	28.3	38.07	8.67	Plain	26.29	6.88		3	Subcentripetal	Expanding	Trapezoidal
	BYA2i	H1BYA2i	C4a	Dolerite	Flake			0	35.16	42.84	9.61	Plain	16.2	5.56		4	Centripetal	Expanding	Trapezoidal
	BYA2i	H1BYA2i	C4a	Dolerite	Flake			0	33.78	27.25	7.7	Plain	6.63	5.12		3	Subcentripetal	Expanding	Trapezoidal
	BYA2i	H1BYA2i	C4a	Quarzite	Flake			0	23.29	19.71	4.95	Plain	10.33	2.45		3		Convergent	Right triangular
	BYA2i	BYA2i	C4a	Sandstone	Flake			40 to 60	40.1	36.56	9.27	Plain	35.44	10.53		1	Unidirectional convergent	Convergent	Right triangular
	BYA2i	H1BYA2i	C4a	Dolerite	Blade			0	68.22	30.81	8.74	Plain	26.18	7.7		7	Bidirectional	Converging	Trapezoidal
	BYA2i	H1BYA2i	C4a	Dolerite	Blade			0	56.99	27.94	8.3	Facetted	23.61	7.74		7	Subcentripetal	Converging	Trapezoidal
	BYA2i	H in BYA2i	B6b	Dolerite	Blade			0	47.12	25.35	7.53	Plain	16.83	7.6		3	Unidirectional	Parallel	Triangular
	BYA2i	H1BYA2i	C4d	Dolerite	Flake			10 to 40	41.63	50.77	15.83	Plain	16.49	5.14				Expanding	Triangular
	BYA2i	H1BYA2i	C4b	Dolerite	Flake			0	38.55	24.76	8.31	Facetted	25.76	7.75		4	Centripetal	Parallel	Trapezoidal
	BYA2i	H1BYA2i	C4b	Dolerite	Flake			1 to 10	20.97	24.42	3.63	Plain	12.81	2.74		3		Expanding	Trapezoidal
	BYA2i	H1BYA2i	C4b	Dolerite	Flake			0	18.47	25.29	4.14	Plain	23.25	3.32		1	Crossed	Expanding	Trapezoidal
	BYA2i	H1BYA2i	C4a	Dolerite	Flake			0	32.71	38.1	12.24	Plain	23.91	7.07		3	Subcentripetal	Expanding	Trapezoidal
	BYA2i	H2BYA2i	C4d	Dolerite	Flake			0	40.2	28.3	7.68	Dihedral	24.62	8.16		3	Subcentripetal	Expanding	Trapezoidal
	BYA2i	H in BYA2i	C4d	Sandstone	Flake			1 to 10	46.99	42.45	11.53	Plain	39.66	10.07		3	Bidirectional	Ind	Trapezoidal
	BYA2i	H in BYA2i	C4d	Sandstone	Flake			0	19.08	26.14	5.6	Dihedral	24.08	5.64		2		Expanding	Triangular
	BYA2i	AD in H1BYA2i	C4b	Andesite	Flake			0	29.93	24.77	8.35	Plain	17.92	3.52		4	Subcentripetal	Converging	Triangular
	BYA2i	H1BYA2i	C4c	Dolerite	Flake			0	30.35	22.66	5.39	Dihedral	15.98	2.58		5		Expanding	Triangular
	BYA2i	AD in H1BYA2i	B4a	Sandstone	Flake			0	22.46	27.19	6.2	Dihedral	18.55	6.06				Expanding	Lenticular
	BYA2i	H1BYA2i	C4a	Dolerite	Flake			10 to 40	32.29	30.39	5.11	Plain	19.11	2.34		4	Unidirectional	Expanding	Trapezoidal
	BYA2i	H1BYA2i	C4a	Dolerite	Flake			0	21.97	22.26	6.63	Cortical-plain	21.23	6.34				Parallel	Trapezoidal
	BYA2i	H2BYA2i	B4c	Sandstone	Flake			1 to 10	72	45.98	17.94	Broken				3	Subcentripetal	Parallel	Trapezoidal
	BYA2i	H2BYA2i	B4c	Dolerite	Flake			1 to 10	28.83	18.63	11.56	Plain	16.32	8.17		4		Expanding	Triangular
	BYA2i	H2BYA2i	B4c	Dolerite	Blade			0	42.21	18.19	6.97	Plain	8.7	4.89		5	Bidirectional	Parallel	right triangular
	BYA2i	H2BYA2i	B4c	Dolerite	Blade			0	34.2	18.02	6.87	Facetted	10.27	17.97		6	Bidirectional	Parallel	Triangular
	BYA2i	H1BYA2i	C4b	Hornfels	Blade			1 to 10	38.7	10.57	6.35	Plain	3.31	1.64		3	Bidirectional	Converging	Triangular
	BYA2i	AD in H1BYA2i	B4a	Dolerite	Flake			0	26.12	12.37	4.08	Plain	5.3	1.3		3	Subcentripetal	Parallel	Triangular
	BYA2i	AD in H1BYA2i	C4b	Dolerite	Blade			0	59.26	29.47	7.78	Plain	13.68	4.7		4	Subcentripetal	Parallel	Triangular
	BYA2i	H1BYA2i	C4b	Dolerite	Blade			0	37.85	18.74	4.03	Plain	9.48	3.05		4	Bidirectional	Parallel	Trapezoidal
	BYA2i	H1BYA2i	C4b	Dolerite	Flake			0	31.52	20.83	4.7	Plain	11.22	3.26		3	Centripetal	Expanding	Triangular
	BYA2i	H1BYA2i	C4a	Dolerite	Blade			0	56.23	29.43	7.63	Broken				4	Unidirectional convergent	Converging	Trapezoidal
	BYA2i	H1BYA2i	C4a	Dolerite	Flake			1 to 10	22.52	12.53	3.35	Dihedral	9.03	1.04		1		Converging	Trapezoidal
	BYA2i	H1BYA2i	C4d	Sandstone	Blade			10 to 40	48.16	19.08	11.6	Broken				2	Unidirectional	Parallel	Trapezoidal
	BYA2i	H1BYA2i	B4	Sandstone	Flake			1 to 10	42.06	39.77	11.14	Plain	26.33	10.22		3	Subcentripetal	Expanding	Trapezoidal
	BYA2i	BYA2i	B4b	Sandstone	Flake			1 to 10	20.94	15.91	4.04	Plain	11.98	2.54				Expanding	Lenticular
	BYA2i	BYA2i	B4b	Sandstone	Flake			0	23.03	14.77	3.34	Plain	5.4	0.84		1	Unidirectional	Expanding	Right triangular
	BYA2i	H1BYA2i	C4d	Hornfels	Flake			1 to 10	22.57	15.26	3.02	Plain	11.27	2.96				Expanding	Lenticular
	BYA2i	H2BYA2i	B4c	Dolerite	Flake			0	19.09	15.44	5.31	Plain	13.93	4.21				Expanding
	BYA2i	BYA2i	B4a	Dolerite	Flake			0	21.13	11.57	5.16	Plain	9.6	4.74		2		Expanding	Triangular
	BYA2i	BYA2i	B4a	Quarzite	Bipolar blank			1 to 10	15.12	21.94	4.67	Linear	14.22	0.81		2	Crossed	Expanding	Trapezoidal
	BYA2i	AD in H1BYA2i	C4b	Dolerite	Flake			1 to 10	30.67	23.18	11.43	Cortical	16.58	7.3		5	Centripetal	Parallel	Triangular
	BYA2i	AD in H1BYA2i	C4b	Sandstone	Flake			0	18.97	19.75	3.68	Plain	12.37	3.65		2	Unidirectional	Circular	Right triangular
	BYA2i	H1BYA2i	C4b	Quarzite	Flake			0	24.2	19.44	6.95	Plain	16.59	7.44		1		Parallel	Lenticular
	BYA2i	H1BYA2i	C4a	Quarzite	Blade			0	27.49	13.52	3.29	Broken				4	Bidirectional	Parallel	Trapezoidal
	BYA2i	H1BYA2i	C4a	Hornfels	Blade			0	25.64	10.93	2.71	Broken				4	Subcentripetal	Parallel	Triangular
	BYA2i	H1BYA2i	B4b	Quarzite	Flake			1 to 10	35.28	17.6	9.25	Cortical-plain	17.11	8.66		1	Unidirectional convergent	Parallel	Right triangular
	BYA2i	BYA2i	C4b	Quartz	Blade			0	26.09	11.78	7.62	Plain	9.42	6.26		4	Centripetal	Parallel	Right triangular
	BYA2i	H1BYA2i	C4d	Quarzite	Bipolar blank			0	21.28	9.67	4.17	Punctiform				4	Bidirectional	Parallel	Triangular
	BYA2i	H1BYA2i	C4a	Sandstone	Flake			0	26.17	28.08	7.05	Plain	15.32	3.26		4	Crossed	Expanding	Trapezoidal
	BYA2i	H1BYA2i	C4a	Sandstone	Flake			1 to 10	24.86	24.2	7.93	Cortical-plain	22.26	8.1		2		Circular	Lenticular
	BYA2i	H1BYA2i	C4a	Quarzite	Bipolar blank			0	12.38	8.32	2.01	Linear	8.24	1.04		2		Parallel	Triangular
	BYA2i	BYA2i	C4a	Sandstone	Flake			0	43.95	33.77	9.39	Plain	34.94	10.01		2		Converging	Triangular
	BYA2i	H1BYA2i	C4b	Sandstone	Flake			1 to 10	39.64	21.47	10.96	Cortical-plain	13.4	7.84		4	Centripetal	Parallel	Triangular
	BYA2i	H1BYA2i	C4b	Sandstone	Blade			0	23.58	10.03	3.77	Plain	6.67	3.57		1		Parallel
	BYA2i	H1BYA2i	B4b	Quarzite	Bipolar blank			0	27.97	19.36	4.8	Linear	13.56	1.61		3	Unidirectional	Parallel	Triangular
	BYA2i	H1BYA2i	C4a	Quartz	Flake			0	25.08	20.64	8.15	Broken						Parallel	Triangular
	BYA2i	H1BYA2i	C4a	Quartz	Blade			0	14.98	5.77	2.24	Plain	4.85	1.79		2	Unidirectional	Parallel	Triangular
	BYA2i	H1BYA2i	C4a	Sandstone	Flake			0	29.83	31.66	7.71	Plain	28.62	6.94		2			Lenticular
	BYA2i	H1BYA2i	C4b	Quarzite	Flake			60 to 90	46.11	41.87	14.47	Plain	38.7	14.21		2	Unidirectional	Expanding	Dome
	BYA2i	H1BYA2i	C4a	Sandstone	Flake			1 to 10	26.21	22.36	5.1	Plain	20.67	4.33		4	Bidirectional	Expanding	Triangular
	BYA2i	H1BYA2i	B4b	Quarzite	Flake			90-99	41.17	42.61	9.17	Linear	23.51	2.5				Expanding	Dome
	BYA2i	AD in H1BYA2i	B4a	Dolerite	Flake			40 to 60	23.72	25.73	5.89	Dihedral	21.06	4.99		3	Subcentripetal	Expanding	Dome
	BYA2i	AD in H1BYA2i	B4a	Sandstone	Flake			1 to 10	22.23	24.24	5.95	Plain	21.95	4.89		2		Parallel	Trapezoidal
	BYA2i	H1BYA2i	C4d	Quartzite	Flake			0	17.6	19.44	4.04	Plain	11.55	4		1	Unidirectional	Expanding	Lenticular
	BYA2i	H1BYA2i	C4b	Quartzite	Flake			0	21.41	23.91	5.4	Linear	9.26	1.16		3	Subcentripetal	Expanding	Triangular
	BYA2i	H1BYA2i	c4B	Quartzite	Blade			0	21.88	12.66	5.55	Plain	12.72	6.58		2		Parallel	Triangular
	BYA2i	H1BYA2i	C4a	Sandstone	Flake			0	41.57	25.77	10.06	Plain	16.22	10.49
	BYA2i	AD in H1BYA2i	C4a	Quartzite	Flake			0	14.93	17.1	6.7	Plain	12.16	7.12		2	Crossed	Expanding	Trapezoidal
	BYA2i	AD in H1BYA2i	C4a	Quartzite	Flake			0	24.83	34.82	9.9	Plain	34.89	10.38		3	Subcentripetal	Converging	Trapezoidal
	BYA2i	AD in H1BYA2i	C4a	Sandstone	Flake			0	17.2	15.25	5.93	Plain	13.72	5.76		2	Unidirectional	Parallel	Lenticular
	BYA2i	AD in H1BYA2i	C4b	Quartz	Flake			0	15.47	29.17	12.89	Plain	26.44	11.74		3	Unidirectional	Expanding	Trapezoidal
	BYA2i	AD in H1BYA2i	C4b	Sandstone	Flake			10 to 40	20.04	34.29	12.21	Plain	18.59	7.94		2	Crossed	Expanding	Triangular
	BYA2i	AD in H1BYA2i	C4b	Quartzite	Flake			0	36.4	50	12.34	Cortical-plain	32.95	11.58		4	Centripetal	Expanding	Trapezoidal
	BYA2i	H1BYA2i	C4b	Sandstone	Flake			1 to 10	36.49	30.88	8.57	Cortical-plain	14.35	7.34		3		Expanding	Trapezoidal
	BYA2i	H1BYA2i	C4b	Quartzite	Flake			60 to 90	35.02	37.81	13.85	Plain	33.53	10.62		1	Subcentripetal	Parallel	Dome
	BYA2i	H1BYA2i	C4b	Quartzite	Flake			40 to 60	18.9	25.29	5.09	Linear	7.56	1.48		2	Subcentripetal	Expanding	Triangular
	BYA2i	H1BYA2i	C4c	Quartz	Flake			0	27.97	24.47	9.06	Plain	18.65	10.91		4	Unidirectional	Parallel	Trapezoidal
	BYA2i	H1BYA2i	C4c	Quartz	Flake			40 to 60	5.74	26.77	5.41	Plain	19.11	4.62		1	Crossed	Expanding	Right triangular
	BYA2i	H1BYA2i	C4c	Quartz	Flake			10 to 40	22.88	15.77	10.42	Plain	9.52	4.76		1	Crossed	Parallel	Right triangular
	BYA2i	H1BYA2i	C4c	Quartz	Flake			10 to 40	16.86	21.7	6.53	Plain	6.22	3.1		3	Subcentripetal	Expanding	Trapezoidal
	BYA2i	H1BYA2i	C4c	Sandstone	Flake			0	17.6	35.8	6.36	Plain	27.72	6.26		3		Expanding	Trapezoidal
	BYA2i	H1BYA2i	C4b	Sandstone	Flake			0	31.54	31.09	9.71	Plain	17.31	9.72		2		Expanding
	BYA2i	H1BYA2i	C4b	Sandstone	Flake			0	25.4	40.06	8.07	Plain	18.41	5.67		2	Subcentripetal	Expanding
	BYA2i	H1BYA2i	C4b	Quartzite	Flake			0	29.84	18.42	10.7	Plain	4.53	3.24		2		Expanding	Triangular
	BYA2i	H1BYA2i	C4b	Sandstone	Flake			0	21.33	26.63	7.37	Plain	25.71	8.76		1	Unidirectional	Converging	Lenticular
	BYA2i	H1BYA2i	C4b	Quartzite	Flake			0	10.57	23.19	6.41	Plain	21.07	8.8		3	Subcentripetal	Expanding	Triangular
	BYA2i	H1BYA2i	C4a	Sandstone	Flake			0	11.36	21.31	6.18	Plain	12.66	6.28		2		Expanding	Triangular
	BYA2i	H1BYA2i	C4a	Sandstone	Flake			0	27.51	28.77	7.79	Cortical-plain	19.95	6.56		2		Expanding
	BYA2i	H1BYA2i	C4a	Quartz	Blade			0	22.7	15.91	4.62	Plain	14.23	4.78		4	Unidirectional	Parallel	Trapezoidal
	BYA2i	H1BYA2i	C4a	Quartz	Flake			0	24.89	21.89	7.7	Broken				3	Centripetal	Expanding	Triangular
	BYA2i	H1BYA2i	C4a	Sandstone	Flake			0	20.8	29.27	4.23	Plain	13.97	2.5		3	Subcentripetal	Expanding	Lenticular
	BYA2i	H1BYA2i	C4a	Sandstone	Flake			0	16.42	27.14	5.63	Plain				1	Unidirectional		Lenticular
	BYA2i	H1BYA2i	C4a	Sandstone	Flake			0	30.43	25.62	7.71	Plain	25.06	7.83		2	Unidirectional	Converging	Right triangular
	BYA2i	H1BYA2i	C4a	Quartzite	Flake			0	21.63	16.09	3.33	Broken				3	Unidirectional	Parallel	Triangular
	BYA2i	H1BYA2i	C4a	Quartzite	Flake			10 to 40	24.64	21.65		Plain				1		Converging	Trapezoidal
	BYA2i	H1BYA2i	C4a	Dolerite	Flake			90 to 99	21.21	25.65	6.41	Plain	22.69	6.39		1	Subcentripetal	Expanding	Lenticular
	BYA2i	BYA2i	C4b	Quartzite	Flake			0	17.05	24.26	6.93	Cortical-plain	15.55	5.61		3	Subcentripetal	Parallel	Triangular
	BYA2i	BYA2i	C4b	Quartzite	Flake			10 to 40	24.23	20.87	6.01	Linear	9.79	0.85		6	Subcentripetal	Expanding	Trapezoidal
	BYA2i	BYA2i	C4b	Quartz	Blade			0	26.91	17.28	7.25	Plain	10.86	4.47		3	Subcentripetal	Parallel	Triangular
	BYA2i	BYA2i	C4b	Quartz	Blade			0	23.66	23.59	5.58	Plain	14.74	4.4		3	Subcentripetal	Parallel	Trapezoidal
	BYA2i	BYA2i	B6b	Sandstone	Flake			0	42.13	44.49	10.2	Dihedral	42.15	9.24		1
	BYA2i	BYA2i	B6b	Hornfels	Flake			0	13.48	21.28	2.87	Broken				2	Crossed	Expanding	Lenticular
	BYA2i	H1BYA2i	C4b	Sandstone	Flake			0	52.8	39.22	9.53	Plain	9.77	4.7		3		Expanding	Trapezoidal
	BYA2i	H1BYA2i	B4a	Quartzite	Flake			0	38.56	45.14	15.33	Plain	30.28	13.84		3	Unidirectional	Parallel	Dome
	BYA2i	BYA2i	B4d	Hornfels	Burin spall			0	42.35	8.96	4.98	Plain	3.1	1.76		4	Bidirectional	Parallel	Trapezoidal
	BYA2i	H2BYA2i	B4b	Sandstone	Flake			0	15.92	23.4	7.67	Plain	20.43	7.45		3	Subcentripetal	Expanding	Triangular
	BYA2i	H2BYA2i	B4b	Hornfels	Blade			0	21.24	14.38	4.74	Plain	4.63	1.49		4	Subcentripetal	Parallel	Triangular
	BYA2i	ADH2BYA2i	B4c	Dolerite	Flake			0	22.6	24.04	6.66	Dihedral	13.16	4.38		3		Expanding	Triangular
	BYA2i	ADH2BYA2i	B4c	Dolerite	Flake			0	16.86	26.01	3.7	Plain	10.52	4.03		2	Unidirectional	Expanding	Trapezoidal
	BYA2i	ADH2BYA2i	B4c	Dolerite	Flake			0	16.1	24.96	5.73	Dihedral	24.7	4.38		3	Unidirectional convergent	Converging	Trapezoidal
	BYA2i	ADH1BYA2i	C4b	Hornfels	Flake			0	21.91	33.03	5.53	Facetted	20.29	5.22		1	Subcentripetal	Expanding	Lenticular
	BYA2i	H1BYA2i	C4d	Quartz	Flake			40 to 60	13.9	23.89	12.02	Plain	20.87	12.66		3	Crossed	Parallel	Dome
	BYA2i	H2BYA2i	B4c	Quartz	Flake			0	17.1	22.25	7.26	Plain	18.09	7.32				Parallel	Right triangular
	BYA2i	Grey in BYA2i	B6a	Dolerite	Flake			0	31.17	41.7	13.17	Plain	23.76	7.48				Expanding	Trapezoidal
	BYA2i	Grey in BYA2i	B6a	Dolerite	Flake			0	26.75	38.53	8.56	Facetted	31.29	7.76		3	Unidirectional	Expanding	Trapezoidal
	BYA2i	Grey in BYA2i	B6a	Dolerite	Blade			0	28.77	16.63	4.93	Plain	6.3	2.95		3	Unidirectional	Parallel	Trapezoidal
	BYA2i	Grey in BYA2i	B6a	Dolerite	Flake			0	27.4	30.19	5.81	Dihedral	24.4	4.4			Unidirectional	Parallel	Trapezoidal
	BYA2i	Grey in BYA2i	B6a	Dolerite	Flake			40 to 60	31.39	41.26	10.74	Broken				2	Subcentripetal	Expanding	Trapezoidal
	BYA2i	Grey in BYA2i	B6a	Sandstone	Flake			60 to 90	16.96	34.17	3.09	Plain	6.85	2.07		1	Unidirectional	Expanding	Lenticular
	BYA2i	Grey in BYA2i	B6a	Hornfels	Flake			0	20.3	24.49	6.49	Linear				4	Centripetal	Expanding	Triangular
	RB	RB	C6a	Hornfels	Flake			0	32.57	20.74	5.95	Dihedral	14.82	4.65		4	Opposed	Converging	Trapezoidal
	RB	RB	C6a	Dolerite	Flake			60 to 90	28.53	34.65	8.11	Cortical	21.66	6.38		3	Unidirectional	Circular	Lenticular
	RB	RB	C6a	Dolerite	Flake			0	44.25	46.01	14.87	Plain	25.35	8.54		3		Expanding	Triangular
	RB	RB	C6a	Dolerite	Flake			40 to 60	20.67	24.91	5.38	Cortical				1	Crossed	Circular	Lenticular
	RB	RB	C6a	Hornfels	Flake			0	22.02	24.83	5.85	Plain	11.21	2.6		3	Unidirectional	Circular	Lenticular
	RB	RB	C6b	Dolerite	Flake			10 to 40	23.81	24.82	4.21	Plain	21.11	6.09		1	Unidirectional	Converging	Triangular
	RB	RB	C6b	Dolerite	Flake			0	25.96	24.09	11.75	Plain	20.56	5.01		6	Centripetal	Converging	Triangular
	RB	RB	C6b	Dolerite	Flake			0	14.08	23.49	5.12	Plain	18.34	5.73		4	Unidirectional convergent	Parallel
	RB	RB	C5d	Sandstone	Flake			0	31.78	25.1	11.33	Plain	21.91	12.05		2	Unidirectional convergent	Parallel	Trapezoidal
	RB	RB	C5d	Sandstone	Flake			60 to 90	34.73	33.76	5.65	Plain	23.25	5.15		1	Unidirectional convergent	Parallel	Trapezoidal
	RB	RB	C5d	Sandstone	Flake			0	25.68	16.66	8.64	Plain	6.31	4.73		4		Parallel	Triangular
	RB	RB	C5d	Sandstone	Flake			0	14.58	20.77	2.7					1	Unidirectional	Converging	Lenticular
	RB	RB	C5d	Dolerite	Flake			0	28.68	18.18	4.95	Dihedral	17.29	4.77		2	Unidirectional	Converging	Right triangular
	RB	RB	C5d	Dolerite	Flake			0	29.98	37.27	5.24	Plain	11.47	3.47		6	Centripetal	Expanding	Trapezoidal
	RB	RB	C5d	Dolerite	Flake			0	25.89	47.67	7.39	Plain	19.64	4.7		2		Expanding	Trapezoidal
	RB	RB	C4b	Dolerite	Flake			0	40.06	25.7	7.09	Dihedral	28.11	7.24		4	Unidirectional convergent	Parallel	Trapezoidal
	RB	RB	C4c	Sandstone	Flake			0	22.12	45.94	11.87	Plain	23.9	12.1		4	Unidirectional	Parallel	Trapezoidal
	RB	RB	C4c	Dolerite	Blade			0	35.24	15.39	4.63	Facetted	13.52	5.81		2	Unidirectional	Parallel	Triangular
	RB	RB	C4c	Dolerite	Blade			0	23.33	15.65	3.36	Plain	6.29	2.43		3	Unidirectional	Parallel	Triangular
	RB	RB	C4a	Hornfels	Blade			0	46.25	16.54	6.49	Plain	13.4	4.18		7	Crossed	Parallel	Triangular
	RB	RB	C4a	Dolerite	Flake			0	31.24	36.6	6.38	Dihedral	30.98	3.48		6	Centripetal	Parallel	Trapezoidal
	RB	RB	C4a	Dolerite	Flake			100	23.02	24.61	5.86	Plain	20.27	6.8				Circular	Lenticular
	RB	RB	C4a	Dolerite	Flake			0	22.51	28.19	4.28	Dihedral	14.97	3.95		2	Unidirectional	Parallel	Lenticular
	RB	RB	C4d	Sandstone	Flake			0	20.77	18.16	5.53	Plain	13.43	4.45		1	Unidirectional	Circular	Lenticular
	RB	RB	C4d	Dolerite	Flake			10 to 40	27.28	22.64	7.77	Plain	6.16	2.21		2	Unidirectional convergent	Expanding	Triangular
	RB	RB	C4d	Sandstone	Flake			40 to 60	24.84	23.93	7.01	Plain	18.05	5.98		2	Crossed	Circular	Lenticular
	RB	RB	C4d	Hornfels	Flake			0	23.04	32.12	6.46	Dihedral	10.48	1.92		4	Centripetal	Expanding	Trapezoidal
	RB	RB	C4d	Dolerite	Flake			0	34.38	22.78	13.13	Plain	17.96	13.74		3	Unidirectional convergent	Parallel	Triangular
	RB	RB	C4d	Dolerite	Blade			0	19.77	12.54	4.03	Plain	5.86	2.61		2	Unidirectional convergent	Parallel	Triangular
	RB	Grey below RB	B6a	Dolerite	Blade			0	43.38	19.9	6.3	Plain	15.28	4.6		4	Unidirectional convergent	Parallel	Triangular
	RB	Grey below RB	B6a	Hornfels	Blade			0	36.81	12.11	2.13	Plain	9.34	2.08		4	Unidirectional convergent	Parallel	Triangular
	RB	Grey below RB	B6a	Hornfels	Flake			0	24.83	22.53	3.75	Broken				5	Centripetal	Parallel	Trapezoidal
	RB	Grey below RB	B6a	Dolerite	Flake			0	44.77	38.47	5.78	Plain	26.64	6.14		6	Unidirectional	Converging	Trapezoidal
	RB	Grey below RB	B6a	Dolerite	Flake			0	32.92	18.87	11.2	Facetted	18.1	7.07		2	Unidirectional convergent	Converging	Right triangular
	RB	Grey below RB	B6a	Dolerite	Flake			0	27.14	41.44	12.93	Plain	34.91	12.76		3	Centripetal	Expanding	Triangular
	RB	Grey below RB	B6a	Dolerite	Flake			0	24.69	22.22	2.46	Plain	7.01	1.87		3	Subcentripetal	Expanding	Triangular
	RB	Grey below RB	B6a	Dolerite	Flake			0	17.14	18.18	3.17	Plain	10.53	1.63				Expanding
	RB	RB	C5d	Dolerite	Blade			1 to 10	91.72	44.94	13.1	Plain	36.19	11.02		4	Bidirectional	Parallel	Trapezoidal
	RB	RB	C6b	Dolerite	Blade			0	75.62	28.88	7.8	Plain	16	4.42		5	Unidirectional convergent	Parallel	Trapezoidal
	RB	RB	B6b	Sandstone	Flake			0	49.4	39.67	10.55	Plain	33.07	14.59		2		Parallel	Trapezoidal
	RB	RB	B6b	Sandstone	Flake			10 to 40	20.46	35.05	6.77	Plain	15.93	6.4		2	Unidirectional	Expanding	Trapezoidal
	RB	Grey below RB	B6a	Sandstone	Flake			0	19.1	26.25	8.91	Plain	12.67	6.46		3	Subcentripetal	Expanding	Triangular
	RB	RB	B6a	Hornfels	Blade			0	49.57	18.24	4.43	Plain	8.93	2.84		5	Unidirectional	Parallel	Trapezoidal
	RB	RB	C6b	Hornfels	Flake			0	20.64	23.03	5.34	Facetted	14.97	3.16		4	Crossed	Parallel	Trapezoidal
	RB	RB	C6b	Dolerite	Flake			0	25.64	31.91	5.14	Plain	16.72	3.47		3	Unidirectional	Expanding	Trapezoidal
	RB	Grey ash from H1 RB	C4a	Sandstone	Flake			0	35.43	41.52	10.16	Plain	29.93	10.38		2	Crossed	Parallel	Lenticular
	RB	Grey ash from H1 RB	C4a	Sandstone	Flake			0	17.63	31.01	7.72	Facetted	30.06	7.71
	RB	RB	C4b	Quartzite	Flake			60 to 90	37.36	41.05	9.89	Cortical-plain				2	Bidirectional	Circular	Lenticular
	RB	RB	C4b	Dolerite	Flake			0	34.91	37.3	10.73	Plain	20.33	3.55		4	Centripetal	Circular	Trapezoidal
	RB	RB	C4b	Hornfels	Flake			0	25.23	23.4	5.49	Plain	9.55	4.43		3	Subcentripetal	Expanding	Trapezoidal
	RB	RB	C4b	Sandstone	Blade			0	48.7	25.64	14.37	Plain	8.42	10.6		4	Subcentripetal	Parallel	Trapezoidal
22	RB	RB	C6b	Dolerite	Flake	Y	Flake exhibiting core morphology	0	27.32	24.01	11.54	Plain	23.72	3.59		4	Subcentripetal	Converging	Triangular
23	RB	RB	B6a	Dolerite	Flake	Y	False semicrest	0	32.92	18.83	11.23	Plain	16.77	7.04		2	Unidirectional convergent	Converging	Right triangular
24	RB	RB	C4a	Dolerite	Flake	Y	Flake exhibiting core morphology	0	x	x	x
25	RB	RB	C4d	Dolerite	Flake	Y	Cleaning flake	0	44.89	37.34	8	Plain	29.59	6.2		5	Unidirectional convergent	Converging	Trapezoidal
26	RB	RB	C6b	Dolerite	Blade	Y	Flake exhibiting core morphology	0	74.91	28.35	8.36	Plain	16.19	4.72		5	Unidirectional	Parallel	Trapezoidal
27	RB	RB	C4c	Dolerite	Blade	Y	Flake exhibiting core morphology	0	x	24.77	9.08	x				6	Bidirectional	Parallel	Trapezoidal
28	RB	RB	C5d	Dolerite	Blade	Y	Flake exhibiting core morphology	0	91.41	44.62	12.99	Plain	36.59	11.03		5	Bidirectional	Parallel	Trapezoidal
29	RB	RB	C6b	Dolerite	Blade	Y	False semicrest	0	54.52	27.12	15.39	Plain	13.86	5.87
30	RB	RB	C4c	Dolerite	Flake	Y	Tablette	0	x	23.3	4.75	x
31	RB	RB	C4c	Dolerite	Flake	Y	Tablette	0	35.38	37.68	14.4	Plain	15.95	5.37
	YA2i	YA2i	C4a	Quartzite	Flake			40 to 60	20.22	26.7	6.25	Plain	15.78	6.79		1	Unidirectional convergent	Converging	Triangular
	YA2i	YA2i	C4a	Quartz	Flake			0	28.43	32.6	9.04	Plain	19.77	8.09		3	Centripetal	Converging	Triangular
	YA2i	YA2i	C4d	Quartz	Flake			0	20.48	15.93	10.81	Plain	11.27	7.12		2		Converging	Right triangular
	YA2i	YA2i	B6a	Sandstone	Flake			0	13.62	28.2	7.65	Plain	23.06	7.85		1		Expanding	Lenticular
	YA2i	YA2i	C4b	Quartz	Flake			60 to 90	23.46	17.25	5.91	Broken				1	Unidirectional	Parallel	Triangular
	YA2i	YA2i	C4b	Quartz	Flake			40 to 60	14.91	27.14	6.63	Linear				1	Crossed	Expanding	Lenticular
	YA2i	YA2i	C4b	Quartz	Blade			0	24.3	14.71	5.4	Plain	8.8	4.89		2	Unidirectional	Parallel	Triangular
	YA2i	YA2i	C4b	Quartzite	Blade			0	24.9	16.23	3.34	Plain	9.01	2.27		3	Crossed	Parallel	Trapezoidal
	YA2i	YA2i	C4b	Quartzite	Flake			0	8.79	25.55	7.01	Plain	25.65	7.12		3	Centripetal	Parallel	Triangular
	YA2i	YA2i	C4b	Quartz	Flake			0	18.73	29.82	7.4	Broken				2	Subcentripetal	Parallel	Triangular
	YA2i	YA2i	C4b	Dolerite	Flake			0	40.72	42.58	8.5	Dihedral	31.74	8.49		2	Unidirectional convergent	Parallel	Triangular
	YA2i	YA2i	C4b	Dolerite	Flake			0	53.9	34.33	24.76	Plain	12.3	8.57
	YA2i	YA2i	C4b	Sandstone	Flake			40 to 60	19.79	26.59	12.78	Plain	24.88	14.55		2	Unidirectional	Parallel	Trapezoidal
	YA2i	YA2i	C4b	Sandstone	Flake			0	25.32	34.25	10.59	Plain	34.73	11.26		2	Unidirectional	Expanding	Triangular
	YA2i	YA2i	C4b	Sandstone	Flake			0	22.64	32.21	9.48	Plain	30.29	11.05		1	Unidirectional	Converging	Lenticular
	YA2i	YA2i	C4b	Quartz	Flake			0	10.68	25.5	5.28	Plain	12.97	4.79		3	Unidirectional	Expanding	Trapezoidal
	YA2i	YA2i	C4b	Quartzite	Flake			0	22.53	13.39	5.18	Plain	11.35	3.66		3	Crossed	Parallel	Trapezoidal
	YA2i	YA2i	C4b	Quartzite	Flake			10 to 40	15.6	55.34	11.71	Cortical	52.5	17.93		2	Subcentripetal	Converging	Triangular
	YA2i	YA2i	C4b	Quartzite	Flake			0	18.42	28.99	8.15	Plain	29.01	8.19		2		Converging	Lenticular
	YA2i	YA2i	C4b	Quartzite	Flake			1 to 10	22	24.81	8.33	Plain	18.68	8.99		3	Crossed	Parallel	Trapezoidal
	YA2i	YA2i	B6a	Sandstone	Flake			0	13.35	28.06	7.73	Plain	23.67	8.1		1	Unidirectional	Expanding	Lenticular
	YA2i	YA2i	B6a	Dolerite	Flake			0	12.59	22.25	10.71	Plain	8.02	8.89		1
	YA2i	YA2i	B6b	Sandstone	Flake			0	37.6	44.58	10.68	Broken
	YA2i	YA2i	B4d	Andesite	Flake			10 to 40	33.76	38.98	8.61	Broken				1		Expanding	Lenticular
	YA2i	YA2i	B4d	Sandstone	Flake			0	13.54	27	4.52	Linear
	YA2i	YA2i	B4d	Quartz	Flake			1 to 10	20.82	18.79	6.16	Plain	8.42	5.76		1	Unidirectional	Expanding	Triangular
	YA2i	YA2i	B6a	Quartz	Blade			1 to 10	19.24	9.32	3.27	Broken
	YA2i	YA2i	B6a	Sandstone	Flake			0	19.09	19	3.55	Plain	6.95	1.94		1	Unidirectional	Expanding	Trapezoidal
	YA2i	YA2i	B5d	Sandstone	Flake			1 to 10	33.85	58.8	17.09	Plain	34.67	17.7		2	Unidirectional convergent	Parallel	Trapezoidal
	YA2i	YA2i	B5d	Sandstone	Flake			1 to 10	35.15	44.7	13.34	Cortical				1	Unidirectional	Converging	Lenticular
	YA2i	YA2i	B5d	Sandstone	Flake			1 to 10	31.22	49.29	8.57	Cortical				1	Subcentripetal	Converging	Lenticular
	YA2i	YA2i	B5d	Sandstone	Flake			0	42.03	30.01	10.14	Broken				3	Subcentripetal	Expanding	Triangular
	YA2i	YA2i	B5d	Sandstone	Flake			0	27.57	29.76	5.69	Plain	14.97	3.94		1		Expanding	Lenticular
	YA2i	YA2i	B4a	Sandstone	Flake			0	9.67	20.46	5.02	Plain	18.82	6.14		1	Unidirectional	Parallel	Lenticular
	YA2i	YA2i	B4a	Sandstone	Flake			0	23.19	14.06	5.38	Linear				1	Bidirectional	Parallel	Triangular
	YA2i	YA2i	B4a	Dolerite	Flake			0	29.18	21.65	4.7	Broken				3	Subcentripetal	Parallel	Triangular
	YA2i	YA2i	B4a	Dolerite	Blade			0	47.1	21.99	6.92	Plain	9.17	6.71		3	Unidirectional	Parallel	Trapezoidal
	YA2i	YA2i	C4d	Quartz	Flake			0	17.06	22.42	9.4	Plain	15.33	8.37		3	Unidirectional	Parallel	Trapezoidal
	YA2i	YA2i	C4a	Quartz	Flake			0	28.45	33.18	9.16	Plain	16.02	8.17		2	Subcentripetal	Expanding	Triangular
	YA2i	YA2i	C4d	Quartz	Blade			0	27.03	13.12	5.54	Plain	5.28	4.12		2	Unidirectional	Expanding	Triangular
	YA2i	YA2i	C4a	Andesite	Flake			0	21.22	27.02	7.1	Plain	17.6	7.92		4	Subcentripetal	Expanding	Triangular
	YA2i	YA2i	C4a	Quartz	Flake			40 to 60	29.3	25.55	9.66	Dihedral	21.11	9.14		2	Unidirectional	Converging	Dome
	YA2i	YA2i	C4a	Quartz	Flake			0	26.87	21.88	6.83	Plain	9.53	2.9		4	Subcentripetal	Expanding	Trapezoidal
	YA2i	YA2i	C4a	Quartz	Blade			10 to 40	33.3	17.3	5.86	Plain	10.82	3.34		3	Unidirectional	Parallel	Trapezoidal
	YA2i	YA2i	C4a	Quartz	Blade	Y	False semicrest	0	35.38	13.57	10.52	Plain	9.44	3.53
	YA2i	YA2i	C4a	Quartz	Flake			0	20.03	23.47	6.45	Plain	13.17	6.09		3	Crossed	Parallel	Trapezoidal
	YA2i	YA2i	C4a	Quartz	Flake			0	24.61	16.25	5.5	Plain	7.58	5.11		2	Unidirectional	Parallel	Triangular
	YA2i	YA2i	C4d	Hornfels	Blade			0	31.81	12.76	7.29	Plain	6.26	1.68		4	Unidirectional	Parallel	Triangular
	YA2i	YA2i	C4a	Quartz	Flake			0	46.18	40.75	15.82	Broken				4	Subcentripetal	Expanding	Trapezoidal
	YA2i	YA2i	C4a	Quartz	Flake			0	17.34	23.28	12.52	Plain	18.19	9.64		3	Subcentripetal	Parallel	Triangular
	YA2i	HYA2i	B5a	Quartz	Flake			10 to 40	20.63	30.37	6.5	Broken				1	Subcentripetal	Parallel	Trapezoidal
	YA2i	YA2i	C4a	Quartzite	Flake			60 to 90	21.75	15.68	4.23	Plain	7.82	2.09		1	Unidirectional	Parallel	Triangular
	YA2i	YA2i	C4a	Quartzite	Flake			60 to 90	18.58	21.21	5.89	Plain	5.91	5.47		2	Subcentripetal	Expanding	Right triangular
	YA2i	YA2i	C4a	Quartzite	Flake			0	21.82	14.39	3.65	Punctiform				4		Parallel	Trapezoidal
	YA2i	YA2i	C4a	Quartzite	Flake			0	23.06	24.77	3.58	Punctiform				2		Expanding
	YA2i	YA2i	C4a	Sandstone	Flake			60 to 90	25.28	26.12	5.88	Plain	11.91	4.76		2	Unidirectional	Expanding	Triangular
	YA2i	YA2i	C4a	Sandstone	Flake			0	22.88	22.37	5.44	Plain	16.74	5.12		2	Unidirectional	Converging	Trapezoidal
	YA2i	YA2i	C4a	Quartz	Flake			0	25.34	34.2	10.3	Plain	13.32	8.92		3	Subcentripetal	Expanding	Triangular
	YA2i	YA2i	C4b	Quartz	Flake			0	35.41	25.19	11.35	Broken				2		Ovoid	Triangular
	YA2i	YA2i	C4c	Quartz	Flake			10 to 40	21.54	20.76	12.99	Plain	13.86	13.97		2	Crossed	Parallel	Triangular
	YA2i	YA2i	C4c	Quartz	Blade			10 to 40	40.27	27.43	12.38	Cortical plain	18.27	10.19		2	Subcentripetal	Parallel	Triangular
	YA2i	YA2i	C4c	Quartz	Flake			0	21.17	30.92	12.58	Plain	28.82	8.52		3	Subcentripetal	Parallel	Right triangular
	YA2i	YA2i	C4c	Quartzite	Flake			0	26.61	27.48	8.88	Plain	13.2	3.11		3	Subcentripetal	Expanding	Trapezoidal
	YA2i	YA2i	C4c	Quartzite	Flake			0	25.15	22.09	7.06	Plain	14.7	6.49				Parallel	Right triangular
	YA2i	YA2i	C4c	Quartzite	Flake			0	24.57	15.63	8.15	Plain	15.26	6.04		3		Parallel	Triangular
	YA2i	YA2i	C4c	Hornfels	Flake			0	28.12	16.39	6.41	Plain	8.87	4.85				Parallel
	YA2i	YA2i	C4c	Quartz	Flake			0	26.77	26.05	8.19	Broken				4	Subcentripetal	Circular	Trapezoidal
	YA2i	YA2i	C4c	Sandstone	Flake			0	25.12	44.09	22.23	Plain	23.87	19.07
	YA2i	YA2i	C4c	Sandstone	Flake			60 to 90	19.78	30.25	11.08	Broken				1		Expanding	Triangular
	YA2i	YA2i	C4c	Sandstone	Flake				21.39	29.61	7.51	Plain	27.35	6.9		2	Unidirectional	Parallel
	YA2i	YA2i	C4c	Sandstone	Blade			0	39.13	22.99	7.33	Linear
	YA2i	YA2i	C4c	Quartzite	Bipolar blank			100	27.15	46.97	11.27	Linear							Lenticular
	YA2i	YA2i	C4c	Quartzite	Flake			0	22.67	16.08	5.98	Plain	10.73	6.75		2	Unidirectional	Parallel	Right triangular
	YA2i	YA2i	C4c	Quartzite	Flake			0	21.04	34.09	7.61	Cortical plain				1	Unidirectional	Expanding
	YA2i	YA2i	C4d	Sandstone	Flake			10 to 40	43.67	60.71	9.44	Linear				3	Unidirectional	Expanding	Lenticular
	YA2i	YA2i	C4d	Sandstone	Flake			10 to 40	20.11	33.21	6.69	Cortical plain	32.48	5.89		1	Unidirectional	Parallel	Triangular
	YA2i	YA2i	C4d	Sandstone	Flake			0	17.12	33.37	8.41	Cortical plain	30.02	8.52		1		Parallel	Lenticular
	YA2i	YA2i	C4d	Hornfels	Flake			10 to 40	32.54	26.89	4.06	Plain	8.1	3.41		3		Expanding	Triangular
2	YA2i	YA2i	C4d	Hornfels	Flake	Y	Accident	0	24.74	19.68	12.34	Plain	16.03	9.2
	YA2i	YA2i	C4a	Quartz	Blade			0	37.47	14.46	10.22	Plain	9.36	3.55					Triangular
	YA2i	YA2i	B5a	Quartz	Blade			0	24.8	13.14	9.02	Plain	8.97	7.95		2	Unidirectional	Parallel	Triangular
	YA2i	YA2i	B5a	Quartzite	Flake			0	32.83	35.37	12.21	Plain	17.11	5.67		4	Centripetal	Expanding	Trapezoidal
	YA2i	YA2i	C4b	Quartzite	Flake			0	25.95	27.79	10	Cortical plain	15.67	9.49		2	Unidirectional	Expanding	Triangular
	YA2i	YA2i	C4b	Quartzite	Flake			0	24.82	23.38	5	Plain	8.55	2.78		3	Subcentripetal	Expanding	Trapezoidal
	BYA2	BYA2	B5b	Sandstone	Flake			0	33.71	33.73	17.94	Broken				2	Unidirectional	Expanding	Triangular
	BYA2	BYA2	B5b	Dolerite	Flake			0	22.34	32.46	6.73	Dihedral	31.99	6.31		1	Unidirectional	Parallel
	BYA2	BYA2	B6a	Quartzite	Flake			10 to 40	25.97	21.69	5.87	Cortical Plain	15.97	6.19		2	Unidirectional	Parallel	Trapezoidal
	BYA2	BYA2	B6a	Sandstone	Flake			0	31.43	35.34	5.52	Linear					Unidirectional	Expanding
	BYA2	BYA2	B5c	Quartizite	Flake			0	22.49	34.53	9.78	Plain	10.7	7.3		4	Centripetal	Expanding	Trapezoidal
	BYA2	BYA2	B5d	Dolerite	Flake			0	26.26	19.8	3.96	Plain	6.77	2.9		2	Unidirectional	Parallel	Triangular
	BYA2	BYA2	B5d	Sandstone	Flake			10 to 40	28.61	48.66	11.26	Cortical plain	41.09	11.28		2	Unidirectional	Expanding	Triangular
	BYA2	BYA2	B5d	Quartzite	Flake			0	20.29	18.87	6.28	Plain	11.51	3.86		3	Subcentripetal	Parallel	Trapezoidal
	BYA2	BYA2	B6a	Quartz	Blade			0	23.99	12.59	5.54	Plain	3.39	1.82		3		Parallel	Triangular
	BYA2	BYA2	B5d	Dolerite	Flake			1 to 10	25.36	20.31	7.07	Plain	14.26	5.68		1	Unidirectional	Expanding	Triangular
	BYA	BYA	C4C	Dolerite	Flake			40 to 60	56.17	44.47	14.94	Plain	19.52	8.73		3	Unidirectional convergent	Expanding	Trapezoidal
	BYA	BYA	C4c	Dolerite	Flake			0	33.5	29.82	14.24	Plain	28.73	14.86		3	Unidirectional	Parallel	Triangular
	BYA	BYA	C4c	Dolerite	Flake			0	54.97	44.08	17.92	Plain	13.19	6.57		5	Centripetal	Expanding	Triangular
	BYA	BYA	C4c	Dolerite	Flake			0	39.64	41.59	10.05	Plain				3	Centripetal	Expanding	Triangular
	BYA	BYA	C4c	Dolerite	Flake			0	26.5	19.89	4.88	Cortical plain	10.53	4.33		2	Crossed	Parallel	Triangular
	BYA	BYA	C4c	Dolerite	Flake			0	34.16	21.69	11.13	Plain	17.65	11.18		3	Unidirectional	Parallel	Triangular
	BYA	BYA	C4c	Dolerite	Flake			0	28.72	29.85	8.75	Plain	13.85	7.62		4		Expanding	Triangular
	BYA	BYA	C4c	Dolerite	Flake			10 to 40	14.97	21.87	6.68	Dihedral	22.27	7.9		1	Unidirectional convergent	Converging	Lenticular
	BYA	BYA	C4c	Dolerite	Flake			0	41.45	16.55	5.08	Plain	9.55	3.56		5
	BYA	BYA	C4c	Quartzite	Flake			0	39.87	25.44	7.66
	BYA	BYA	C4c	Quartzite	Flake			0	43.68	44.81	11.69	Plain	12.56	4.75		4	Centripetal	Expanding	Trapezoidal
	BYA	BYA	C4c	Dolerite	Flake			0	13.15	32.17	11.2	Plain	20.31	8.3		1		Expanding
	BYA	BYA	C4c	Dolerite	Flake			0	18.1	31.95	4.99	Plain	20.36	5.09				Parallel	Trapezoidal
	BYA	BYA	C4c	Dolerite	Flake			0	12.39	23.43	6.34	Plain	15.47	6.44		4	Centripetal	Expanding	Trapezoidal
	BYA	BYA	C54c	Dolerite	Flake			0	15.45	23.03	4.87	Plain	15.72	4.78		2		Converging	Lenticular
	YA2	YA2	C4b	Quartz	Flake			0	27.55	19.18	8.91	Broken				3	Subcentripetal	Parallel	Trapezoidal
	YA2	YA2	C4b	Dolerite	Blade			10 to 40	54.49	32.22	9.48	Cortical plain	12.23	5.67		1	Unidirectional	Parallel	Triangular
	YA2	YA2	C4b	Dolerite	Flake			0	45.67	45.16	10.37	Plain	23.56	9.07		5	Centripetal	Expanding	Trapezoidal
	YA2	YA2	C5c	Quartizite	Flake			0	22.79	20.66	6.14	Dihedral	13.3	5.51		4	Crossed	Expanding
	YA2	YA2	C5c	Quartzite	Flake			60 to 90	33.24	29.17	9.7	Plain	15.21	8.04		1	Crossed	Expanding	Dome
	YA2	YA2	C5c	Quartz	Flake			0	30.39	20.18	7.43	Plain	14.86	5.38				Parallel
	YA2	YA2	C5c	Hornfels	Flake			0	23.01	16.31	2.66	Plain	14.03	2.85		3	Unidirectional	Parallel	Trapezoidal
	YA2	YA2	C5c	Hornfels	Flake			0	16.39	26.04	3.87	Broken				4	Centripetal	Parallel	Triangular
	YA2	YA2	C5b	Quartzite	Flake			0	25.06	26.1	5.04	Broken				4	Centripetal	Expanding	Trapezoidal
	YA2	YA2	C5b	Dolerite	Flake			0	31.04	37.33	9.06	Plain	10.66	1.43		4		Expanding
	YA2	YA2	C5b	Dolerite	Flake			0	28.46	26.75	8.06	Plain	17.01	3.67		3	Unidirectional	Parallel	Trapezoidal
	YA2	YA2	C5b	Dolerite	Flake			0	36.75	39.41	8.39	Plain	10.85	4.63		3	Subcentripetal	Expanding	Trapezoidal
	YA2	YA2	C5b	Quartz	Flake			0	24	33.54	10.84	Plain
	YA2	YA2	C5b	Quartz	Blade			0	19.05	10.78	3.95	Plain	6.96	3.05		2	Unidirectional	Parallel	Right triangular
	YA2	Black lens in YA2	C5d	Quartzite	Flake			1 to 10	62.05	55.86	20.26	Plain	23.57	7.14		2	Crossed	Expanding	Dome
	YA2	YA2	C5d	Quartzite	Flake			0	51.74	49.44	13.89	Plain	48.79	15.52		2	Unidirectional	Converging	Trapezoidal
	YA2	YA2	C6c	Dolerite	Blade			0	67.03	29.55	12.73	Plain	9.72	6.29		3	Subcentripetal	Parallel	Triangular
	YA2	YA2	C6c	Sandstone	Flake			10 to 40	37.4	22.69	15.06	Plain				4	Ce	Expanding	Trapezoidal
	YA2	YA2	C6c	Sandstone	Flake			0	30.78	35.29	7.75	Plain	13.07	4.38		2	Subcentripetal	Expanding
	YA2	YA2	C6c	Sandstone	Flake			0	24.48	25.9	8.9	Plain	22.58	7.37		3	Centripetal	Parallel	Trapezoidal
	YA2	YA2	C6c	Sandstone	Flake			0	23.32	13.99	7.78	Plain	11.92	4.57		2		Parallel	Triangular
	YA2	YA2	C6c	Sandstone	Flake			0	17.04	21.74	5.33	Plain	17.26	5.1				Expanding	Lenticular
	YA2	YA2	B4c	Quartz	Flake			0	31.07	25.03	11.03	Plain	8.86	7.19		3	Subcentripetal	Expanding	Trapezoidal
	YA2	YA2	B4c	Quartz	Flake			1 to 10	21.48	18.99	6	Plain	11.28	6.56		2	Unidirectional	Parallel	Trapezoidal
	YA2	YA2	B4c	Quartzite	Flake			10 to 40	40.06	36.54	14.41	Plain	12.35	8.03		4	Centripetal	Expanding	Trapezoidal
	YA2	YA2	B4c	Dolerite	Flake			0	34.06	49.08	7.42	Cortical plain	41.03	4.88		4	Centripetal	Expanding	Trapezoidal
	YA2	YA2	B4c	Dolerite	Flake			0	23.97	26.37	5.77	Plain						Expanding
	YA2	YA2	C5d	Dolerite	Flake			10 to 40	39.96	34.6	8.21	Plain	8.28	4.73		3	Crossed	Expanding	Right triangular
	YA2	YA2	C5d	Dolerite	Flake			10 to 40	19.14	32.12	6.53	Plain	18.76	6.85		2	Unidirectional	Expanding	Triangular
	YA2	YA2	C5d	Quartzite	Flake			0	26.66	41.23	11.27	Plain	25.41	7.73		3	Crossed	Expanding	Trapezoidal
	YA2	YA2	C5d	Quartzite	Flake			0	46.54	28.38	13.29	Plain	23.91	17.31		1	Unidirectional	Parallel	Right triangular
	YA2	YA2	C6b	Andesite	Flake			0	22.54	22.04	5.01	Plain	18.37	3.76		3		Converging	Triangular
	YA2	YA2	C6b	Amphibolite	Flake			10 to 40	20.87	24.99	6.73	Plain	11.63	4.1		3	Subcentripetal	Expanding	Trapezoidal
	YA2	YA2	C6b	Amphibolite	Flake			10 to 40	20.07	27.54	4.87	Plain	15.26	3.67		3	Unidirectional	Parallel	Trapezoidal
	YA2	YA2	C6b	Andesite	Flake			10 to 40	30.04	33.94	11.6	Plain	11.38	7.65				Parallel	Triangular
	YA2	YA2	C6b	Quartizite	Flake			10 to 40	45.42	44.58	17.4	Cortical plain	38.75	17.49		3		Converging	Triangular
	YA2	YA2	C6b	Quartzite	Flake			1 to 10	31.41	27.78	9.68	Plain	6.9	4.2		3		Parallel	Triangular
	YA2	YA2	C6b	Quartzite	Flake			10 to 40	22.09	13.53	10.04	Cortical plain	7.79	3.33		4	Unidirectional	Parallel	Trapezoidal
	YA2	YA2	C6b	Quartzite	Flake			0	17.49	23.11	8.8	Plain	23.29	8.99				Parallel	Lenticular
	YA2	YA2	C6b	Dolerite	Flake			0	37.4	38.89	10.29	Plain	25.89	10.05		3	Unidirectional	Parallel	Trapezoidal
	YA2	YA2	C6b	Dolerite	Blade			0	31.98	23.51	6.38	Plain	9.75	3.96		3	Bidirectional	Parallel	Triangular
	YA2	YA2	C6b	Dolerite	Flake			0	36.6	30.27	9.05	Plain	13.53	7.14		3	Unidirectional	Expanding	Trapezoidal
	YA2	YA2	C6b	Dolerite	Flake			0	47.16	26.11	10.95	Plain	19.44	6.58		3	Unidirectional	Parallel	Triangular
	YA2	YA2	C6b	Dolerite	Flake			0	24.87	33.84	10.44	Plain	17.04	9.56		1	Unidirectional convergent	Expanding
	YA2	YA2	C6b	Dolerite	Flake			0	28.77	24.94	9.26	Plain	24.27	8.5		5	Unidirectional	Parallel	Trapezoidal
	YA2	YA2	C6b	Dolerite	Flake			0	29.57	32.3	6.39	Plain	9.84	3.43		4	Centripetal	Expanding	Triangular
	YA2	YA2	C6b	Dolerite	Flake			0	26.8	32.51	5.81	Plain	11.25	4.67		3	Subcentripetal	Expanding	Triangular
	YA2	YA2	C6b	Dolerite	Flake			0	32.95	24.48	8.11	Plain	16.85	7.38		6	Bidirectional	Parallel	Trapezoidal
	YA2	YA2	C6b	Dolerite	Flake			0	25.65	28.4	4.51	Plain	18.96	4.58		3	Subcentripetal	Expanding	Triangular
	YA2	YA2	C6b	Dolerite	Flake			0	25.34	23.86	4.71	Plain	12.89	3.72		3	Crossed	Parallel	Triangular
	YA2	YA2	C6b	Dolerite	Flake			10 to 40	17.98	22.64	8.4	Plain	9.18	4.91		1	Unidirectional convergent	Expanding	Triangular
	YA2	YA2	C6b	Dolerite	Flake			0	20.4	19.67	4.21	Dihedral	13.72	4.56		3		Parallel	Triangular
	YA2	YA2	C6b	Dolerite	Flake			0	19.02	26.4	3.99	Plain	26.47	2.55		3		Converging	Trapezoidal
	YA2	YA2	C6b	Dolerite	Flake			0	25.61	18.67	6.21	Plain	10.03	6.39		2		Expanding	Right triangular
	YA2	YA2	C6b	Quartz	Flake			0	13.21	22.29	7.72	Plain	12.18	5.29		3		Expanding	Triangular
	YA2	YA2	C6b	Quartz	Flake			10 to 40	23.11	25.06	7.75	Plain	9.98	4.64		2	Unidirectional	Expanding	Triangular
	YA2	YA2	C6b	Sandstone	Flake			40 to 60	25.63	41.07	13.83	Plain	12.12	5.89		3	Bidirectional	Expanding	Trapezoidal
	YA2	YA2	C6b	Dolerite	Blade			0	20.81	13.68	4.89	Plain	13.45	4.64		2	Unidirectional	Parallel	Trapezoidal
	YA2	YA2	C6b	Dolerite	Flake			100	39.14	47.61	12	Cortical linear						Expanding	Lenticular
	YA2	YA2	C6b	Dolerite	Blade			0	64.82	23.77	7.08	Plain	5.75	3.33				Parallel	Triangular
	YA2	YA2	C6b	Dolerite	Flake			0	20.79	28.12	6.45	Broken				3	Subcentripetal	Expanding	Triangular
	YA2	YA2	C6b	Dolerite	Flake			0	23.56	22.51	5.21	Plain	6.63	3.05		3	Bidirectional	Expanding	Triangular
	YA2	YA2	C6b	Dolerite	Flake			0	25.3	39.21	5.76	Plain	11.36	2.47		4	Bidirectional	Expanding	Lenticular
	YA2	YA2	C4c	Dolerite	Flake			0	47.17	38.75	12.37	Plain	13.41	5.61		5	Centripetal	Expanding	Trapezoidal
	YA2	YA2	C5b	Quartz	Flake			0	23.13	27.21	10.5	Broken						Converging	Trapezoidal
	YA2	YA2	C5b	Dolerite	Flake			0	39.48	21.63	6.46	Plain	7.13	1.42		3		Converging	Triangular
	YA2	YA2	C5b	Dolerite	Flake			0	32.68	23.17	3.71	Plain	18.14	2.18		4	Centripetal	Parallel	Trapezoidal
	YA2	YA2	C5b	Dolerite	Flake			0	29.8	23.03	3.88	Dihedral	19.6	6.25		3	Unidirectional convergent	Converging	Trapezoidal
	YA2	YA2	C5b	Dolerite	Flake			0	24.27	22.74	3.37	Cortical plain	7.23	3.5		2		Expanding	Triangular
	YA2	YA2	C5b	Dolerite	Flake			0	28.28	27.42	8.04	Plain	17.08	3.25		3	Unidirectional	Parallel	Trapezoidal
	YA2	YA2	C5b	Dolerite	Flake			0	31.77	37.33	9	Plain	11.49	2.5				Expanding
	YA2	YA2	C5b	Dolerite	Flake			0	36.7	38.71	9.06	Dihedral	21.61	10.04		3		Expanding	Trapezoidal
	YA2	YA2	C4b	Dolerite	Flake			0	45.6	45.19	10.55	Plain	23.75	9.44		4		Expanding	Trapezoidal
	YA2	YA2	C4b	Quartz	Flake			0	27.28	20.34	9.02	Broken						Parallel	Trapezoidal
	YA2	YA2	C5c	Dolerite	Flake			0	22.82	16.24	2.67	Plain	14.12	3.07		3	Unidirectional	Parallel	Trapezoidal
	YA2	YA2	C5c	Dolerite	Flake			0	16.37	27.75	3.82	Plain	9.87	2.2
	YA2	YA2	C5c	Quartz	Flake			0	30.23	20.16	7.13	Plain	15.73	5.32		2	Unidirectional	Parallel	Triangular
	YA2	YA2	C5c	Quartzite	Flake			60 to 90	32.93	35.04	10.61	Plain	15.16	7.87		2	Crossed	Expanding	Triangular
	YA2i	YA2i	C4b	Sandstone	Flake			0	25.52	34.95	12.19	Plain	35.01	11.37		2		Converging	Triangular
	YA2i	YA2i	C4b	Sandstone	Flake			0	20.77	19.07	4.8	Plain	14.09	4.84				Expanding	Triangular
	YA2i	YA2i	C4b	Quartz	Blade			0	25.83	16.52	5.17	Broken						Parallel	Triangular
	YA2i	YA2i	C4b	Quartzite	Flake			1 to 10	20.61	29.64	7.93	Plain	29.02	8.26				Converging	Lenticular
	YA2i	YA2i	C4b	Quartzite	Flake			1 to 10	22.03	24.7	8.33	Plain	19.26	9.44		4		Parallel	Trapezoidal
	YA2I	YA2I	C4b	Dolerite	Flake			0	40.78	37.39	8.33	Dihedral						Parallel
	YA2I	YA2I	B5d	Sandstone	Flake			0	41.84	30.67	10.08	Broken				3	Subcentripetal	Expanding	Triangular
	YA2I	YA2I	B5d	Sandstone	Flake			0	36.57	44.81	12.59	Plain cortical	42.78	13.51				Expanding	Lenticular
	YA2I	YA2i	B5d	Sandstone	Flake			1 to 10	35.06	57.11	16.37	Plain	35.7	18.23		2	Unidirectional	Parallel	Trapezoidal
	YA2I	YA2I	C4a	Quartz	Flake			0	29.25	21.98	7.03	Plain	8.69	3.14		3	Subcentripetal	Expanding	Lenticular
	YA2I	YA2I	C4a	Quartz	Blade			1 to 10	35.25	18.84	6.26	Plain	10.99	3.41		3	Unidirectional	Parallel	Trapezoidal
	YA2I	YA2I	C4a	Quartz	Flake			10 to 40	28.83	25.83	9.53	Dihedral	21.15	9.66		2	Unidirectional	Parallel	Lenticular
	YA2i	YA2i	C4a	Quartz	Flake			0	28.2	33.81	10.84	Plain	13.8	9.11		3	Centripetal	Expanding	Triangular
	YA2I	YA2I	C4c	Quartz	Blade			10 to 40	39.87	27.48	12.57	Cortical plain	18.71	10.06		2	Crossed	Parallel	Triangular
	YA2I	YA2I	C4c	Quartz	Flake			0	28.96	27.93	8.27	Broken						Parallel	Trapezoidal
	YA2	YA2	C6c	Dolerite	Blade			0	70.9	29.77	13.36	Facetted	21.65	8.79		3	Subcentripetal	Parallel	Triangular
	YA2	YA2	C6c	Sandstone	Flake			0	30.77	35.42	7.54	Plain	14.75	4.32		3	Subcentripetal	Expanding	Triangular
	YA2	YA2	C6c	Sandstone	Flake			0	25.17	25.43	9.12	Plain	23.25	9.89		3	Subcentripetal	Parallel	Trapezoidal
	YA2	YA2	B4c	Quartzite	Flake			0	17.89	37.25	12.55	Plain	37.34	12.36
	YA2	YA2	B4c	Quartzite	Flake			1 to 10	45.05	36.43	14.36	Cortical plain	13.06	8.68		3	Subcentripetal	Expanding	Trapezoidal
	YA2	YA2	B4c	Quartzite	Flake			0	25.37	22.55	6.83	Linear				5	Centripetal	Parallel	Trapezoidal
	YA2	YA2	B4c	Quartz	Flake			0	31.39	24.93	12	Plain	9.28	6.81		3		Expanding	Trapezoidal
	YA2	YA2	B4c	Quartz	Flake			1 to 10	21.03	19.49	6.09	Plain	11.43	6.5		3	Bidirectional	Parallel	Trapezoidal
	YA2	YA2	B4c	Dolerite	Flake			0	34.21	47.91	7.05	Plain	41.21	6.31					Lenticular
	YA2	Black lens in YA2	C5d	Sandstone	Flake			0	53.21	49.52	16.12	Plain	48.56	15.62		3	Unidirectional	Converging	Trapezoidal
	YA2	Black lens in YA2	C5d	Sandstone	Flake			0	24.19	25.43	5.59	Plain	13.38	4.51		3	Centripetal	Parallel
	YA2	Black lens in YA2	C5d	Quartzite	Flake			1 to 10	66.33	57.28	18.51	Plain	24.74	7.43		2	Crossed	Parallel	Dome
	YA2	YA2	C6d	Dolerite	Flake			40 to 60	31.21	37.88	13.65	Plain	24.61	10.18		1	Subcentripetal	Parallel	Triangular
	YA2	YA2	C6d	Dolerite	Blade			0	42.11	29.3	12.53	Plain	4.42	2.63		3		Expanding	Trapezoidal
	YA2	YA2	C6d	Dolerite	Blade			0	46.05	26.69	8.48	Plain	15.61	7.69		3	Unidirectional	Parallel	Trapezoidal
	YA2	YA2	C6b	Dolerite	Flake			0	33.5	22.55	7.75	Plain	17.31	7.64		5	Bidirectional	Parallel	Trapezoidal
	YA2	YA2	C6b	Dolerite	Blade			0	38.26	22.62	7.28	Broken				2		Parallel	Triangular
	YA2	YA2	C6b	Dolerite	Flake			0	36.87	36.2	9.71	Plain	26.44	10.54		3	Unidirectional	Parallel	Trapezoidal
	YA2	YA2	C6b	Dolerite	Blade			0	36.93	27.5	9.16	Plain	14.13	8.07		3	Unidirectional	Expanding	Trapezoidal
	YA2	YA2	C6b	Dolerite	Flake			0	30.55	32.63	5.95	Plain	11.22	5				Expanding	Lenticular
	YA2	YA2	C6b	Dolerite	Flake			0	33.85	30.37	8.48	Plain	16.42	7.07		4			Trapezoidal
	YA2	YA2	C6b	Dolerite	Flake			0	28.1	35.6	10.52	Dihedral	34.05	10.53		1	Unidirectional convergent
	YA2	YA2	C6b	Dolerite	Flake			0	31.12	32.59	6.45	Plain	9.9	4.02		4	Centripetal	Expanding	Triangular
	YA2	YA2	C6b	Dolerite	Blade			0	47.09	32.53	10.76	Plain	19.61	7.04		3	Unidirectional	Parallel	Triangular
	YA2	YA2	C6b	Dolerite	Flake			0	27.61	18.62	6.52	Plain	10.24	6.67		4
	YA2	YA2	C6b	Dolerite	Flake			0	25.46	22.89	4.85	Plain	13.11	3.14		3	Subcentripetal	Parallel	Trapezoidal
	YA2	YA2	C6b	Dolerite	Flake			0	19.01	26.55	3.41	Plain	26.42	2.53		3		Converging	Trapezoidal
	YA2	YA2	C6b	Dolerite	Blade			0	69.38	22.61	7.83	Plain	5.19	2.69		3	Bidirectional	Parallel	Trapezoidal
	YA2	YA2	C6b	Dolerite	Flake			100	36.51	45.34	11.5	Linear							Lenticular
	YA2	YA2	C6b	Quartz	Flake			0	12.64	21.67	8.1	Plain	12.1	5.81		2	Crossed	Expanding	Triangular
	YA2	YA2	C6b	Sandstone	Flake			10 to 40	37.15	41.08	13.38	Broken				3	Bidirectional	Expanding	Trapezoidal
	YA2	YA2	C6b	Quartzite	Flake			0	17.32	23.23	8.2	Plain	21.07	8.58		1			Lenticular
	YA2	YA2	C6b	Quartzite	Blade			0	39.83	16.69	9.9	Plain						Parallel	Triangular
	YA2	YA2	C6b	Amphibolite	Flake			0	18.22	24.71	6.76	Plain	12.06	4.45		3	Centripetal	Expanding
	YA2	YA2	C6b	Amphibolite	Flake			1 to 10	17.25	26.56	4.85	Plain	15.81	3.15		3	Unidirectional	Parallel	Trapezoidal
	YA2	YA2	C6b	Andesite	Flake			0	22.71	23.33	4.87	Plain	18.47	3.92		3		Converging	Triangular
	YA2	YA2	C5d	Dolerite	Flake			0	40.79	34.28	8.7	Plain	7.15	4.32		3	Crossed	Expanding
	YA2	YA2	C5d	Dolerite	Flake			1 to 10	19.01	31.87	6.62	Plain	18.75	7.23		2	Unidirectional	Parallel	Triangular
	YA2	YA2	C5d	Quartzite	Flake			1 to 10	29.08	41.13	10.93	Cortical plain	25.75	7.94		4	Subcentripetal	Expanding
	YA2	YA2	C5d	Quartzite	Blade			0	46.7	28.61	14.77	Plain	25.08	12.11		1	Unidirectional	Parallel	Right triangular
	YA2	YA2	C5b	Quartzite	Flake			10 to 40	31.46	27.28	4.17	Plain	12.97	4.67		2	Unidirectional	Expanding	Lenticular
	YA2	YA2	C5b	Quartzite	Flake			0	22.61	14.56	3.59	Linear						Expanding
	YA2	Ya2	C5b	Quartz	Flake			0	23.42	35.76	8.97	Plain	13.06	7.77		3	Bidirectional	Expanding	Triangular
	YA2	YA2	C5b	Quartz	Flake			0	17.92	32.67	6.65	Plain	14.42	6.89		3		Expanding
	YA2	YA2	C5b	Quartz	Flake			10 to 40	26.09	25.51	10.43	Plain	9.77	5.21		0		Expanding	Triangular
	YA2	YA2	C5b	Quartz	Flake			0	25.54	13.08	5.61	Plain	8.92	5.59
	YA2	YA2	C5b	Quartz	Flake			10 to 40	24.29	20.51	5.77	Broken				4		Expanding	Triangular
	YA2	YA2	C5b	Quartz	Blade			0	30.47	12.75	5.3	Plain	2.32	2.04					Right triangular
	YA2	YA2	C5b	Dolerite	Flake			0	21.6	27.01	9.14	Plain	25.41	10.6		3	Unidirectional	Parallel	Trapezoidal
	YA2	YA2	C5b	Dolerite	Flake			0	24.81	35.93	8.25	Plain	32.63	8.37		1	Unidirectional	Parallel
	YA2	YA2	C5b	Dolerite	Flake			1 to 10	21.14	25.16	10.92	Plain	15.67	5.83				Expanding	Triangular
	YA2	YA2	C5b	Dolerite	Flake			1 to 10	27.83	50.28	14.98	Corticl plain	17.15	9.52		2	Subcentripetal	Expanding
	YA2	YA2	C5b	Dolerite	Flake			10 to 40	25.41	31.8	8.41	Plain	12.35	5.63		2	Subcentripetal	Expanding	Trapezoidal
	YA2	Ya2	B4a	Quartzite	Flake			0	19.46	23.47	7.06	Plain	8.08	4.03		2		Converging	Triangular
	YA2	YA2	B4a	Dolerite	Flake			0	22.55	30.38	7.87	Plain	14.67	6.71		1	Unidirectional	Expanding	Right triangular
	YA2	YA2	B4a	Quartz	Flake			0	18.45	24.58	8.36	Plain	15	7.33		2		Expanding
	YA2	YA2	B4a	Other?	Flake			0	24.71	17.54	4.84	Plain	8.12	4.13		4	Centripetal	Expanding	Right triangular
	YA2	YA2	B6b	Quartzite	Flake			0	25.02	31.57	14.43	Plain	31.2	14.11				Parallel
	YA2	YA2	B6b	Sandstone	Flake			0	32.1	45.92	19.39	Plain	24.65	12.67					Lenticular
	YA2	YA2	B6b	Sandstone	Flake			0	48.08	35.72	10.8	Plain	10.27	4.09		1	Unidirectional	Expanding	Right triangular
	YA2	YA2	B6b	Quartz	Flake			0	19.1	23.55	12.11	Plain	17.88	10.25		3	Subcentripetal	Expanding	Triangular
	YA2	YA2	B6b	Quartz	Flake			0	31.39	32.67	16.81	Plain	26.78	19.93		4	Bidirectional	Expanding	Trapezoidal
	YA2	YA2	B6b	Quartz	Flake			0	19.32	22.39	8.58	Plain	8.59	7.54		3		Expanding	Right triangular
	YA2	YA2	B6b	Dolerite	Flake			0	13.68	24.94	5.09	Plain	9.92	4.95		2	Crossed	Expanding
	YA2	YA2	B4a	Hornfels	Blade			1 to 10	29.72	13.75	2.76	Plain	5.41	2.83		1	Unidirectional	Parallel	Right triangular
	YA2	YA2	B4a	Quartzite	Flake			0	23.67	25.31	11.51	Plain	13.04	7.17		3	Unidirectional	Expanding	Trapezoidal
	YA2	Ya2	B6a	Other?	Flake			90 to 99	20.54	13.3	4.78	Plain	10.51	4.75		1	Unidirectional	Parallel	Triangular
	YA2	Ya2	B6a	Other?	Flake			0	18.93	21.06	5.67	Plain	18.88	6.78				Converging	Lenticular
	YA2	Ya2	B6a	Quartz	Flake			0	36.36	29.13	10.37	Linear	12.46			5	Centripetal	Expanding	Trapezoidal
	YA2	Ya2	B6a	Quartzite	Flake			0	15.03	21.47	3.49	Plain	10.58	3.46				Expanding
	YA2	YA2	B5a	Dolerite	Flake			0	20.27	26.41	5.75	Plain	11.88	4.74		3		Expanding	Triangular
	YA2	YA2	C5a	Sandstone	Flake			0	33.81	40.29	6.97	Plain	22.45	6.54		1
	YA2	YA2	C5a	Dolerite	Flake			0	40.24	33.83	10.1	Facetted	29.88	9.59				Parallel	Trapezoidal
	YA2	YA2	C5a	Dolerite	Flake			0	24.35	22.07	4.29	Plain	14.54	4.25		2		Parallel	Right triangular
	YA2	YA2	B5c	Quartzite	Blade			0	33.94	20.13	6.17	Plain	8.73	3.93				Expanding	Triangular
	YA2	YA2	B5c	Quartzite	Flake			0	15.31	28	6.34	Plain	24.42	6.77				Parallel	Lenticular
	YA2	YA2	C4d	Quartzite	Flake			0	26.58	30.78	8.66	Plain	16.1	6.36		3	Bidirectional	Expanding	Triangular
	YA2	YA2	C4d	Quartzite	Flake			0	16.87	22.55	6.59	Plain	14.98	7.27		3		Expanding	Triangular
	YA2	YA2	C4d	Quartzite	Flake			0	25.89	18.41	6.99	Plain	10.28	3.78		4		Parallel	Trapezoidal
	YA2	YA2	C6b	Laminated shale	Flake			0	26.94	42.48	8.67	Plain	14.93	4.02		3	Unidirectional convergent	Expanding	Triangular
	YA2	YA2	C5a	Quartzite	Flake			0	40.83	38.19	19.91	Plain	26.42	14.93		3	Crossed	Expanding	Right triangular
	YA2	YA2	C5a	Quartzite	Flake			0	34.6	24.39	10.1	Plain	25.17	10.74		3	Unidirectional	Converging	Triangular
	YA2	YA2	C5a	Quartzite	Flake			0	23.71	33.47	8.38	Plain	31.11	8.68		3		Converging	Trapezoidal
	YA2	YA2	C5a	Sandstone	Flake			0	30.93	59.76	14.85	Plain	11.4	9.18				Expanding
	YA2	YA2	C5a	Sandstone	Flake			0	24.75	31.81	8.09	Cortical plain	29.99	8.23		2		Parallel	Lenticular
	YA2	YA2	B4d	Quartz	Flake			0	19.17	23.74	6.98	Plain	22.09	8.81		3		Converging	Trapezoidal
	YA2	YA2	B4d	Quartz	Flake			0	26.33	23.6	7.62	Plain	25.6	24.02		3		Parallel	Trapezoidal
	YA2	YA2	B4d	Quartz	Flake			0	22.85	18.38	6.94
	YA2	YA2	B4d	Quartz	Flake			0	14.03	26.28	6.8	Plain	18.65	6.02
	YA2	YA2	B5b	Quartz	Flake			0	26.8	14.3	7.77	Plain	11.92	5.39				Parallel	Trapezoidal
	YA2	YA2	B5b	Quartzite	Flake			60 to 90	34.74	31.85	10.17	Plain	9.25	5.64		1	Unidirectional	Expanding	Dome
	YA2	YA2	B5b	Other?	Blade			0	40.14	21.92	9.16	Plain	7.99	5.37		3		Parallel	Triangular
	YA2	YA2	B5b	Sandstone	Flake			0	31.62	28.73	10.71	Plain	26.98	11.36					Lenticular
	YA2	Hearth 2 in YA2	C6d	Dolerite	Blade			0	30.4	16.04	5.05	Plain	12.72	5.31		3	Bidirectional	Parallel	Triangular
	YA2	YA2	B4c	Quartzite	Flake			0	32.97	30.8	9.34	Plain	18.59	9.19		3	Crossed	Parallel	Triangular
	YA2	YA2	B4c	Quartzite	Flake			0	25.85	23.47	7.81	Dihedral	23.63	7.56				Expanding	Lenticular
	YA2	YA2	B4c	Quartzite	Flake			10 to 40	52.27	30.4	20.56	Plain	13.73	9.82		4	Subcentripetal	Parallel	Trapezoidal
	YA2	YA2	B4c	Quartz	Blade			0	36.3	24.85	8.2	Plain	13.73	7.81		2	Unidirectional	Parallel	Trapezoidal
	YA2	YA2	B4c	Quartz	Flake			1 to 10	20.19	21.75	11.02	Plain	16.87	6.34		3		Parallel	Triangular
	YA2	YA2	B4c	Quartz	Flake			0	28.64	27.09	10.12	Cortical plain	12.62	9.41		3	Unidirectional convergent	Expanding	Trapezoidal
	YA2	YA2	B4c	Quartz	Flake			0	22.95	31.17	9.84	Broken
	YA2	YA2	B4c	Quartz	Flake			0	25.85	28.17	11.19	Plain	12.34	8.19		1	Crossed	Expanding	Trapezoidal
	YA2	YA2	B4c	Quartz	Flake			60 to 90	21.57	20.08	10.77	Plain	15.22	7.35		1	Unidirectional convergent	Parallel	Trapezoidal
	YA2	YA2	B4c	Quartz	Flake			1 to 10	20.22	26.76	10.28	Plain	11.88	3.94
	YA2	YA2	B4c	Quartz	Flake			0	17.48	25.78	8.7	Plain	17.35	10.76		2		Expanding
	YA2	Ya2	C4d	Dolerite	Blade			0	43.68	24.66	5.64	Plain	6.99	2.43		3	Bidirectional	Parallel	Triangular
	YA2	Ya2	C4d	Dolerite	Flake			0	25.98	30.06	7.95	Dihedral	27.25	8.86		3	Centripetal	Converging	Trapezoidal
	YA2	Ya2	C4d	Dolerite	Flake			0	22.07	19.07	3.72	Plain	8.89	2.83		2	Unidirectional	Parallel
	YA2	YA2	C4d	Dolerite	Flake			0	26.57	22.66	9.48	Plain	19.31	9.61		2		Parallel	Triangular
	YA2	YA2	C4d	Dolerite	Flake			0	24.98	19.6	4.37	Plain	15.15	4.52		4		Parallel	Trapezoidal
	YA2	YA2	B4c	Sandstone	Flake			0	56.63	38.33	13.21	Plain	27.89	12.82		3		Parallel	Trapezoidal
	YA2	YA2	C4b	Quartz	Flake			0	37.93	41.87	10.41	Dihedral	14.66	7.08		3	Centripetal	Expanding	Lenticular
	YA2	YA2	C4b	Quartz	Flake			0	38.12	39.83	9.32	Plain	10.88	7.85
	YA2	YA2	C5a	Quartzite	Flake			0	14.32	20.52	20.35	Plain	15.32	6.59		4	Bidirectional	Parallel	Trapezoidal
	YA2	YA2	C5a	Hornfels	Blade			0	21.31	13.23	2.7	Plain	4.6	3.33		2	Unidirectional	Parallel	Triangular
	YA2	YA2	C4c	Quartz	Flake			0	44.83	38.62	11.81	Plain	19.31	5.96		4	Subcentripetal	Parallel	Trapezoidal
	YA2	Black lens YA2	C5d	Amphibolite	Flake			0	26.17	25.96	3.68	Dihedral	22.14	3.05		3	Unidirectional convergent	Converging	Trapezoidal
	YA2	Black lens YA2	?	Other?	Flake			0	21.86	17.12	5.41	Plain	7.21	2.9		3	Subcentripetal	Expanding	Triangular
	YA2	Black lens YA2	C5d	Amphibolite	Flake			100	21.35	26.31	5.66	Plain	6.43	3.8				Expanding	Lenticular
	YA2	Black lens YA2	C5d	Amphibolite	Flake			0	32.27	26.02	7.55	Plain	8.48	4.57		3	Subcentripetal	Parallel	Triangular
	YA2	YA2	B4d	Hornfels	Flake			0	16.9	33.98	4.18	Plain				3		Expanding	Lenticular
	YA2	YA2	B4d	Gneis	Flake			0	25.57	24.99	6.07	Plain	7.25	2.64		3	Crossed	Parallel	Trapezoidal
	YA2	YA2	C5d	Amphibolite	Flake			10 to 40	20.32	39.6	6.05	Plain	23.33	6.09		1	Crossed	Expanding	Lenticular
	YA2	YA2	C5d	Amphibolite	Flake			40 to 60	21.04	24.4	4.25	Plain	13.7	3.06		2	Unidirectional convergent	Expanding	Lenticular
	YA2	H2in YA2	B4c	Quartz	Flake			0	22.72	19.51	7.19	Plain	17.18	8.38		3		Parallel	Trapezoidal
	YA2	H2in YA2	B4c	Quartz	Flake			1 to 10	23.4	18.44	7.93	Broken					Crossed	Parallel
	YA2	H2in YA2	B4c	Quartz	Flake			0	20.53	23.47	10.41	Plain				3	Subcentripetal	Expanding	Triangular
	YA2	H2in YA2	B4c	Quartz	Flake			0	22.7	20.04	6.3	Plain	5.36	3.14		4	Centripetal	Expanding	Triangular
	YA2	H2in YA2	B4c	Quartz	Flake			0	26.36	15.5	7.6	Broken				4		Parallel	Trapezoidal
	YA2	H2in YA2	B4c	Quartz	Flake			0	20.83	12.62	5.87	Punctiform
	YA2	H2in YA2	B4c	Quartzite	Flake			0	34.46	25.04	9.69	Plain	11.2	4.18		5	Centripetal	Expanding	Trapezoidal
	YA2	H2in YA2	B4c	Quartzite	Flake			0	26.26	29.84	8.77	Plain	15.77	8.31		4	Centripetal	Expanding	Triangular
	YA2	H2in YA2	B4c	Other?	Flake			0	20.61	22.9	3.97	Plain	4.32	2.24		2		Expanding
	YA2	H1 in YA2	C4a	Other?	Blade			0	46	26.88	5.32	Plain	8.41	3.08		2	Subcentripetal	Parallel	Triangular
	YA2	H1 in YA2	C4a	Other?	Flake			0	31.86	39.93	6.89								Lenticular
	YA2	H1 in YA2	C4a	Dolerite	Flake			0	32.58	26.21	10.81	Plain	16.11	2.74					Triangular
	YA2	H1 in YA2	C5d	Sandstone	Flake			0	27.11	33.06	11.36	Plain	21.96	16.51
	YA2	H1 in YA2	C5d	Sandstone	Flake			0	26.91	41.03	16.51	Plain	21.52	16.16		1	Crossed	Expanding	Lenticular
	YA2	H1 in YA2	C5d	Quartzite	Flake			0	39.57	36	10.46	Plain	25.78	10.21		6	Centripetal	Expanding	Trapezoidal
	YA2	H1 in YA2	B4a	Sandstone	Flake			0	14.08	21.7	4.52	Plain	18.09	4.95					Lenticular
Brown under YA-BYA	BYA	BYA	C5c	Sandstone	Flake			0	28.45	32.35	18.19	Plain	27.15	14.5		3			Triangular
	BYA	BYA	C5c	Dolerite	Flake			0	23.71	21.26	8.35	Pla	19.32	8.39					Lenticular
	BYA	BYA	C5c	Dolerite	Flake			0	20.67	25.22	4.74	Dihedral	15.53	4.3		3	Subcentripetal	Expanding
	BYA	BYA	C5c	Dolerite	Flake			10 to 40	25.7	18.92	6.34	Plain	15.99	5.89		1		Parallel	Triangular
	BYA	BYA	C5c	Dolerite	Flake			0	18.33	21.92	6.19	Plain	21.29	7.12		3	Unidirectional	Parallel	Trapezoidal
	BYA	BYA	C5c	Quartzite	Flake			0	21.01	24.6	9.05	Plain	13.09	9.24		3	Crossed	Expanding	Right triangular
	BYA	BYA	C5c	Quartzite	Flake			0	24.7	18.01	3.48	Plain	8.52	1.85		2		Parallel	Triangular
	BYA	BYA	C5c	Quart	Flake			0	22.78	15.28	5.52	Plain	3.12	3.12		3		Parallel	Triangular
	BYA	Hearth in BYA1	C6a	Dolerite	Flake			0	36.14	43.33	9.17	Plain	30.3	6.15		4		Parallel	Triangular
	BYA	BYA	C6a	Dolerite	Flake			60 to 90	32.55	43.2	8.96	Plain	32.22	9.25		2	Unidirectional convergent	Parallel	Triangular
	BYA	BYA	C4a	Dolerite	Flake			0	36.43	54.49	12.67	Plain	20.1	6.37		3		Expanding
	BYA	BYA	C4a	Dolerite	Flake			0	34.9	30.97	14.13								Triangular
	BYA	BYA	C4a	Dolerite	Flake			0	33.38	21.9	6.06	Plain	5.3	1.87		4	Centripetal	Expanding	Triangular
	BYA	BYA	C4a	Dolerite	Blade			0	31.68	14.92	5.17	Plain	10.74	4.03		3	Unidirectional	Parallel	Trapezoidal
	BYA	BYA	C4a	Dolerite	Flake			0	20.93	23.26	6.31	Plain	4.4	3.48		4	Centripetal	Expanding
	BYA	BYA	C6b	Dolerite	Flake			10 to 40	15.24	28.37	7.4	Facetted	20.27	7.19		1	Unidirectional	Expanding	Triangular
	BYA	BYA	C5d	Quartzite	Flake			10 to 40	38.36	32.48	15.76	Linear				5	Centripetal	Parallel	Trapezoidal
	BYA	BYA	B4c	Dolerite	Flake			0	25.92	25.36	8.23	Dihedral	23.21	9		3		Expanding	Triangular
	BYA	BYA	C5b	Dolerite	Flake			0	20.28	27.32	8.53	Plain	7.19	3.71		3	Subcentripetal	Expanding	Trapezoidal
	BYA	BYA	C5b	Dolerite	Flake			0	32.66	30.68	10.4	Plain	13.92	9.23		2		Expanding	Trapezoidal
	BYA	BYA	C5b	Dolerite	Flake			0	21.56	17.54	5.96	Plain	6.74	3.81		3	Unidirectional	Expanding	Triangular
	BYA	BYA	C5b	Dolerite	Blade			0	40	16.13	9.03	Plain				3	Unidirectional	Parallel	Triangular
	BYA	BYA	C5b	Dolerite	Flake			0	33.57	28.89	5.42	Plain	13.98	6.87		3	Subcentripetal	Parallel
	BYA	BYA	C5b	Dolerite	Flake			1 to 10	21.11	18.31	2.5	Broken						Expanding
	BYA	BYA	C5b	Dolerite	Flake			0	18.27	28.23	3.93	Plain	3.35	3.38		3		Expanding
	BYA	BYA	C5b	Dolerite	Flake			0	18.37	24.42	5.47	Plain	11.61	5.49		2	Unidirectional	Parallel
	BYA	BYA	C5b	Dolerite	Flake			0	24.51	16.93	6.44	Plain	14.76	5.8		2		Parallel	Triangular
	BYA	BYA	C5b	Dolerite	Blade			0	23.7	13.93	4.37	Plain	9.72	5.63		2	Unidirectional	Parallel	Triangular
	BYA	BYA	C5b	Sandstone	Flake			0	19.61	40.32	8.48	Plain	38.59	8.47		1	Bidirectional		Lenticular
	BYA	BYA	C5b	Sandstone	Flake			0	29.05	42.25	8.78	Plain	42.32	7.72					Lenticular
	BYA	BYA	C5b	Dolerite	Flake			0	16.84	24.43	4.49	Plain	17.04	3.22		3			Triangular
	BYA	BYA	C5b	Dolerite	Flake			0	22.71	15.07	8.29	Plain	7.7	2		5		Expanding	Triangular
	BYA	BYA	C5d	Dolerite	Flake			0	28.29	26.21	5.58	Dihedral	25.24	3.34		3	Unidirectional convergent	Converging	Triangular
	BYA	BYA	C5d	Hornfels	Flake			1 to 10	16.41	25.42	3.89	Plain	10.38	1.22		3	Unidirectional convergent	Parallel	Trapezoidal
	BYA	BYA	C5d	Quartzite	Flake			0	16.68	22.16	4.42	Plain	14.37	5.39		3		Parallel
	BYA	BYA	C5d	Quartzite	Flake			90 to 99	34.9	26.53	8.58	Plain	5.8	3.49		1	Unidirectional	Expanding	Dome
	BYA	BYA	C5d	Dolerite	Flake			0	20.93	19.71	3.86	Plain	5.74	3.38		1		Parallel
	BYA	BYA	C5d	Sandstone	Flake			0	9.83	33.31	7.66	Plain	30.61	11.8		2		Parallel
	BYA	BYA	C5d	Sandstone	Flake			0	16.67	30.58	4.91	Plain	30.18	5.37		3
	BYA	BYA	C5d	Sandstone	Flake			0	15.58	25.57	10.17	Plain	19.44	10.16		1		Expanding	Lenticular
	BYA	BYA	B5d	Quartzite	Flake			100	22.68	23.47	5.84	Broken						Expanding
	BYA	BYA	B5d	Quartzite	Flake			0	22.03	18.88	7.67	Plain	14.38	7.7
	BYA	BYA	B5d	Quartzite	Flake			0	20.55	18.08	6.77	Plain				3	Subcentripetal	Parallel	Triangular
	BYA	BYA	B5d	Quartzite	Flake			0	14.36	22.84	5.71	Dihedral	18.13	6.02				Expanding	Lenticular
	BYA	BYA	C6d	Dolerite	Flake			0	15.07	21.29	4.54	Dihedral	17.03	5.28		3			Trapezoidal
	BYA	BYA	C6d	Sandstone	Flake			0	23.66	36.91	7.94	Plain	25.28	6.88		3	Unidirectional convergent	Expanding	Triangular
	BYA	BYA	C4a	Quartz	Flake			0	22.54	24.6	6.03	Plain	23.42	5.58		2	Unidirectional	Parallel	Triangular
	BYA	BYA	C4d	Dolerite	Flake			60 to 90	45.86	47.82	17.55	Plain	22.71	11.6		1	Unidirectional	Expanding	Dome
	BYA	BYA	C4d	Dolerite	Flake			0	37.08	49.73	15.07	Plain	25.85	11.59		3	Subcentripetal	Expanding	Lenticular
	BYA	BYA	C4d	Dolerite	Flake			0	21.88	22.42	5.33	Plain	11.19	3.13		4	Centripetal	Expanding	Trapezoidal
	BYA	BYA	C4d	Dolerite	Flake			0	31.39	30.4	6.07	Plain	15.96	5.64		2
	BYA	BYA	C4d	Dolerite	Flake			0	37.48	40.9	7.61	Plain	8.74	3.64		4	Centripetal	Expanding
	BYA	BYA	C4d	Dolerite	Flake			0	46.41	33.17	6.43	Plain				4	Centripetal	Parallel	Triangular
	BYA	BYA	C4d	Dolerite	Flake			0	31.93	28.42	6.06	Plain	7.14	3.58		5	Centripetal	Expanding	Trapezoidal
	BYA	BYA	C4d	Quartzite	Flake			0	14.17	21.55	5.6	Broken				1	Unidirectional
	BYA	BYA	C4d	Dolerite	Flake			90 to 99	20.32	12.01	5.51	Plain	5.8	4.85					Dome
	BYA	BYA	C4d	Dolerite	Flake			0	24.4	19.43	8.08	Facetted	16.81	7.86		3	Subcentripetal	Parallel	Triangular
	BYA	BYA	C4d	Dolerite	Flake			0	35.71	27.85	7.44	Plain	11.52	3.55		6	Centripetal	Expanding	Trapezoidal
	BYA	BYA	C4d	Dolerite	Flake			0	22.9	13.8	3.96	Plain	9.26	3.72		2	Unidirectional	Parallel	Triangular
	BYA	BYA	B5a	Quartz	Flake			0	30.2	28.21	9.34	Plain	18.57	9.19		2	Unidirectional	Parallel	Triangular
	BYA	BYA	C5c	Dolerite	Flake			0	29.58	59.03	5	Cortical plain				5	Centripetal	Expanding
	BYA	BYA	C5c	Dolerite	Flake			0	23.41	50.6	9.84	Plain	14.31	11.39		3		Expanding
	BYA	BYA	C5c	Dolerite	Flake			0	33.28	18.89	3.91	Plain	7.53	2.73		4	Subcentripetal	Expanding	Triangular
	BYA	BYA	C5c	Dolerite	Flake			10 to 40	20.44	17.58	6.56	Plain	7.78	2.42		3	Centripetal	Expanding	Triangular
	BYA	BYA	C5c	Dolerite	Flake			0	22.11	11.25	3.85	Plain	8.78	3.27					Triangular
	BYA	BYA	B6b	Quartz	Flake			0	19.44	20.01	5.38	Plain	13.48	5.33		3	Unidirectional convergent	Converging	Trapezoidal
	BYA	BYA	C4b	Quartz	Flake			0	23.02	21.91	5.19	Plain	7.6	5.41		4		Parallel	Trapezoidal
	BYA	BYA	C4b	Dolerite	Flake			0	27.14	38.4	6.64	Broken						Expanding	Lenticular
	BYA	BYA	C4b	Dolerite	Flake			0	28.36	20.87	7.65	Plain	8.22	2.85		4		Parallel	Trapezoidal
	BYA	BYA	B4d	Quartzite	Flake			0	27.11	27.79	8.03	Plain	8.08	6.38		3		Expanding	Triangular
	BYA	BYA	B5b	Quartz	Flake			0	31.25	22.16	10.26	Dihedral	17.92	10.52		2	Crossed	Parallel	Triangular
	BYA	BYA	B5b	Quartzite	Flake			0	17.63	34.55	11.73	Plain	24.75	14.87					Triangular
	BYA	BYA	B5b	Quartzite	Flake			0	17.31	30.05	4.98	Plain	8.36	4.48		4	Subcentripetal	Expanding	Trapezoidal
	BYA	BYA	B4d	Dolerite	Flake			0	30.62	33.6	5.64	Plain	23.69	6.44				Expanding	Triangular
	BYA	BYA	B4d	Dolerite	Flake			0	42.9	32.74	8.83	Dihedral	21.47	8.57		3		Parallel	Triangular
	BYA	BYA	B4d	Dolerite	Flake			0	23.58	19.81	5.73	Plain	19.65	5.61		2	Unidirectional	Parallel	Triangular
	BYA	BYA	B4d	Quartz	Flake			0	46.68	38.05	7.53	Broken				3	Unidirectional	Parallel	Trapezoidal
	BYA	BYA	C6a	Dolerite	Flake			0	22.96	27.59	6.97	Broken				2	Subcentripetal	Expanding	Triangular
	BYA	BYA	C4b	Quartz	Flake			0	21.95	25.17	6.07	Plain	11.95	4.39		2	Subcentripetal	Expanding
	BYA	BYA	C4a	Quartz	Flake			0	31.81	28.94	13.09	Plain	23.78	12.65		2		Parallel	Triangular
	BYA	BYA	C4a	Quartz	Flake			0	23.22	17.71	6.86	Plain	12.68	7.16		3	Subcentripetal	Expanding	Triangular
	BYA	BYA	C4a	Sandstone	Flake			0	17.67	23.35	9.77	Plain	12.56	5.77				Parallel	Triangular
	BYA	BYA	B4b	Dolerite	Flake			0	39.49	31.45	11.02	Dihedral	32.4	6.41		5	Centripetal	Parallel	Triangular
	BYA	BYA	B4b	Dolerite	Flake			0	36.79	27.1	10.75	Plain	8.51	4.95		8	Centripetal	Expanding	Triangular
	BYA	BYA	B4b	Dolerite	Flake			0	36.39	22.36	7.05	Plain	13.5	3.78		2	Unidirectional	Parallel	Triangular
	BYA	BYA	B4b	Dolerite	Flake			0	42.86	22.41	5.76	Plain	11.23	4.77		5	Centripetal	Parallel	Trapezoidal
	BYA	BYA	B4c	Quartzite	Flake			1 to 10	26.39	31.5	7.54	Plain	12.31	6.58		3	Unidirectional	Expanding	Trapezoidal
	BYA	BYA	B4b	Quartz	Flake			1 to 10	29.22	27.21	8.34	Plain	4.84	4.47		6	Centripetal	Expanding	Triangular
	BYA	BYA	B4b	Quartz	Flake			0	32.51	21.99	9.6	Plain	10.87	5.73		2		Parallel	Triangular
	BYA	BYA	B4b	Quartz	Flake			40 to 60	17.39	26.29	10.93	Broken				1	Opposed	Parallel	Dome
	BYA	BYA	B4b	Sandstone	Flake			1 to 10	37.23	23.94	15.16	Cortical plain				2		Parallel	Triangular
	BYA	BYA	B4b	Dolerite	Flake			0	27.65	37.47	10.43	Plain	26.57	11.17		4	Subcentripetal	Expanding	Trapezoidal
	BYA	BYA	B4a	Quartzite	Flake			0	30.96	21.49	6.77	Broken				4	Bidirectional	Parallel	Triangular
	BYA	BYA	B4a	Quartzite	Flake			1 to 10	29.82	23.05	7.66	Plain	11.14	5.2		5	Centripetal	Expanding	Trapezoidal
	BYA	BYA	B4a	Quartzite	Flake			0	25	21.06	7.12	Linear				3	Unidirectional	Expanding	Triangular
	BYA	BYA	B4a	Quartzite	Flake			0	20.89	13.58	4.26	Broken				5	Subcentripetal	Expanding	Trapezoidal
	BYA	BYA	B4a	Dolerite	Flake			0	31.3	17.45	4.02	Plain					Unidirectional	Parallel	Triangular
	Mottled grey under YA2	Mottled grey under YA2	C4c	Dolerite	Flake			0	28.13	28.45	7.73	Plain	10.29	2.94		2	Subcentripetal	Expanding	Triangular
	Mottled grey under YA2	Mottled grey under YA2	C4c	Quartzite	Flake			0	20.89	11.11	4.14	Plain	6.05	2.35		2	Unidirectional	Parallel	Right triangular
	Mottled grey under YA2	Mottled grey under YA2	C5a	Dolerite	Flake			0	35.77	24.88	6.22	Plain	16.49	5.95		3		Parallel	Trapezoidal
	Mottled grey under YA2	Mottled grey under YA2	B5a	Dolerite	Flake			0	24.33	29.89	5.18	Plain	18.2	6.32				Parallel
	Mottled grey under YA2	Mottled grey under YA2	B5a	Sandstone	Flake			0	38.08	31.36	11.82	Plain	27.02	13.14		4		Parallel	Triangular
	Mottled grey under YA2	Mottled grey under YA2	B5a	Quartz	Flake			10 to 40	42.12	25.17	15.5	Plain	13.58	9.09				Expanding	Triangular
	Mottled grey under YA2	Mottled grey under YA2	B5a	Dolerite	Flake			0	16.88	24.44	3.14	Plain	15.22	2.88		1	Unidirectional	Expanding	Lenticular
	Mottled grey under YA2	Mottled grey under YA2	C4a	Quartzite	Flake			0	23.2	20.05	6.21	Plain	15.35	7.65		3	Subcentripetal	Parallel	Triangular
	Mottled grey under YA2	Mottled grey under YA2	C4a	Quartzite	Flake			0	22.99	26.04	5.92	Plain	18.32	6.31		2	Crossed	Parallel	Lenticular
	Mottled grey under YA2	Mottled grey under YA2	C4a	Quartzite	Flake			0	21.14	18.88	4.91	Plain	11.29	4.91		3	Crossed	Expanding
	Mottled grey under YA2	Mottled grey under YA2	C4a	Quartzite	Flake			0	27.65	18.66	6.9	Broken				3	Subcentripetal	Expanding	Trapezoidal
	Mottled grey under YA2	Mottled grey under YA2	B4a	Quartzite	Flake			0	29.15	25.98	7.41	Plain	14.67	7.44		4	Centripetal	Expanding	Triangular
	Mottled grey under YA2	Mottled grey under YA2	B4c	Quartzite	Flake			0	24.77	18.66	5.07	Dihedral	18.35	5.4		3	Unidirectional	Expanding
	Mottled grey under YA2	Mottled grey under YA2	B5d	Hornfels	Flake			0	12.68	21.16	2.32	Dihedral	11.82	2.18		3		Expanding
	Mottled grey under YA2	Mottled grey under YA2	B5c	Hornfels	Flake			0	24.29	15.44	2.48	Plain	8.53	2.63		3		Parallel
	Mottled grey under YA2	Mottled grey under YA2	C4a	Sandstone	Flake			0	33.89	41.41	19.21	Broken				3	Subcentripetal	Parallel	Trapezoidal
	Mottled grey under YA2	Mottled grey under YA2	C4a	Sandstone	Flake			0	15.67	23.89	3.49	Plain	16.31	3.84		2	Unidirectional
	Mottled grey under YA2	Mottled grey under YA2	C4a	Dolerite	Flake			0	29.92	36.91	11.63	Plain	25.45	10.14		4	Centripetal	Parallel	Triangular
	Mottled grey under YA2	Mottled grey under YA2	C4a	Quartzite	Flake			0	19.94	24.9	7.42					1			Lenticular
	Mottled grey under YA2	Mottled grey under YA2	C4a	Quartzite	Flake			0	18.22	21.64	5.62	Plain	16.37	5.05		4
	Mottled grey under YA2	Mottled grey under YA2	C4a	Quartzite	Flake			0	25.26	18.57	6.23	Plain	13.5	3.96		3	Unidirectional	Parallel	Triangular
	Mottled grey under YA2	Mottled grey under YA2	C4a	Quartzite	Flake			0	21.7	22.88	9.09								Lenticular
	Mottled grey under YA2	Mottled grey under YA2	C4a	Quartzite	Flake			0	24.49	16.33	8.14	Plain	13	7.3		4	Centripetal	Expanding	Trapezoidal
	Mottled grey under YA2	Mottled grey under YA2	C4a	Quartzite	Flake			0	26.14	28.85	6.71	Dihedral	20.69	7.27		4			Triangular
	Mottled grey under YA2	Mottled grey under YA2	C4a	Quartz	Flake			0	36.74	33.26	8.41	Plain	7.36	6.23		3	Subcentripetal	Expanding
	Mottled grey under YA2	Mottled grey under YA2	C4a	Quartz	Flake			0	24.95	20.07	10.34	Plain	9.3	4.65					Right triangular
	Mottled grey under YA2	Mottled grey under YA2	C4a	Quartz	Flake			0	26.96	20.4	6.93	Plain	16.9	7.66				Parallel	Right triangular
	Mottled grey under YA2	Mottled grey under YA2	C4a	Quartz	Flake			0	29.98	31.23	9.09	Plain	8.44	3.47				Expanding
	Mottled grey under YA2	Mottled grey under YA2	C5a	Dolerite	Flake			0	18.05	23.73	4.91	Plain	13.11	4.64		2	Crossed	Expanding	Lenticular
	Mottled grey under YA2	Mottled grey under YA2	C4d	Quartzite	Flake			0	24.11	19.82	6.64	Plain	13.77	4.45		4	Opposed	Converging	Trapezoidal
	Mottled grey under YA2	Mottled grey under YA2	C4d	Quartzite	Flake			0	23.83	11.8	4.64	Plain	10.33	3.8		4	Unidirectional	Parallel	Trapezoidal
	Mottled grey under YA2	Mottled grey under YA2	C4d	Dolerite	Flake			0	14.89	21.33	7.39	Facetted	16.55	6.2		3		Expanding	Trapezoidal
	Mottled grey under YA2	Mottled grey under YA2	B4d	Quartzite	Flake			0	24.11	36.77	7.04	Plain	11.2	5.48		3		Expanding	Right triangular
	Grey ash under yellow ash	Grey ash under yellow ash	B5a	Quartzite	Flake			0	34.18	20.73	7.49	Dihedral	15.3	6.58		2	Unidirectional convergent	Expanding	Triangular
	Grey ash under yellow ash	Grey ash under yellow ash	B5a	Quartzite	Flake			0	23.37	23.07	10.87	Plain	13.62	9.24		3	Subcentripetal	Expanding	Triangular
	Grey ash under yellow ash	Grey ash under yellow ash	B5a	Dolerite	Flake			0	29.82	26.11	5.1	Facetted	20.12	5.21		3	Subcentripetal	Expanding
	Grey ash under yellow ash	Grey ash under yellow ash	B5d	Quartzite	Flake			100	23.11	21.84	7.82	Plain	9.51	3.73				Expanding	Triangular
	Grey ash under yellow ash	Grey ash under yellow ash	B5d	Quartz	Flake			0	17.2	20.37	6.03	Broken				2		Expanding	Lenticular
	Grey ash under yellow ash	Grey ash under yellow ash	B5d	Quartzite	Flake			0	29.93	21.44	8.92	Dihedral	21.49	8.89		3	Subcentripetal	Converging	Triangular
	Grey ash under yellow ash	Grey ash under yellow ash	B5d	Quartz	Flake			0	28	20.55	7.4	Plain	7.74	5.5				Expanding	Right triangular
	Grey ash under yellow ash	Grey ash under yellow ash	B5d	Dolerite	Flake			0	21.86	21	6.46	Plain	11.16	5.46		2		Expanding	Triangular
	Yellow ash	Yellow ash	C5d	Sandstone	Flake			0	20.38	24.12	6.46	Plain	21.98	6.51		1		Parallel
	Yellow ash	Yellow ash	C5d	Quartzite	Flake			10 to 40	12.62	25.44	4.43	Plain	18.11	4.21		1	Unidirectional	Parallel	Lenticular
	Yellow ash	Yellow ash	C5d	Dolerite	Flake			1 to 10	24.62	20.6	5.07	Plain	8.56	6.83		3	Subcentripetal	Expanding	Triangular
	Yellow ash	Yellow ash	C5d	Quartz	Flake			0	36.21	22.76	10.65	Plain	22.46	9.13		2		Parallel	Trapezoidal
	Yellow ash	Yellow ash	C6d	Quartzite	Flake			0	19.35	26.55	8.78	Plain	17.22	8.4		4	Subcentripetal	Parallel	Right triangular
	Yellow ash	Yellow ash	C6d	Quartzite	Flake			0	11.93	21.4	7.14	Plain	21.43	9.11		1		Expanding	Lenticular
	Yellow ash	Yellow ash	C6d	Quartize	Flake			0	17.25	29.73	9.32	Dihedral	29.63	9.16				Expanding	Lenticular
	Yellow ash	Yellow ash	C6d	Quartz	Flake			40 to 60	23.53	20.6	6.92	Plain	21.56	7.2		2	Unidirectional	Parallel	Trapezoidal
	Yellow ash	Yellow ash	C6d	Quartz	Flake			0	24.97	21.54	8.52	Plain	21.57	7.39		1		Parallel	Right triangular
	Yellow ash	Yellow ash	C6c	Sandstone	Flake			0	26.27	32.16	17.4	Plain	32.05	17.35		3		Converging	Trapezoidal
	Yellow ash	Yellow ash	C6c	Quartz	Flake			10 to 40	26.72	37.63	12.51	Cortical plain	36.76	13.03		2	Unidirectional	Converging	Trapezoidal
	Yellow ash	Yellow ash	C6c	Quartz	Flake			40 to 60	30.1	34.46	14.85	Cortical plain				3	Subcentripetal	Expanding	Dome
	Yellow ash	Yellow ash	C6c	Quartz	Flake			1 to 10	35.35	31.26	13.36	Plain	15.67	3.96				Expanding	Trapezoidal
	Yellow ash	Yellow ash	C6c	Quartz	Flake			100	29.12	21.7	6.16	Plain	18.28	6.09				Parallel	Lenticular
	Yellow ash	Yellow ash	C6c	Quartz	Flake			0	28.17	23.45	10.79	Plain	16.43	9.04		5	Subcentripetal	Parallel	Trapezoidal
	Yellow ash	Yellow ash	C6c	Dolerite	Flake			0	18.61	30.35	4.78	Broken				5	Subcentripetal	Expanding	Triangular
	Yellow ash	Yellow ash	C6c	Sandstone	Flake			0	23.2	17.22	5.47	Plain	11.87	4.68				Parallel	Right triangular
	Yellow ash	Yellow ash	C6c	Sandstone	Flake			0	20.75	24.53	13.41	Plain	23.97	13.48		2	Unidirectional convergent	Converging	Triangular
	Yellow ash	Yellow ash	C6c	Quartz	Flake			0	41.21	36.89	11.23	Plain	12.08	5.33		4	Centripetal	Expanding	Trapezoidal
	Yellow ash	Yellow ash	C6c	Quartz	Flake			0	26.8	20.61	7.24	Linear				3	Subcentripetal	Expanding	Triangular
	Yellow ash	Yellow ash	C4b	Dolerite	Flake			0	24.9	34.94	6.21	Plain	19.26	6.4				Expanding
	Yellow ash	Yellow ash	C4b	Hornfels	Flake			0	37.98	43.56	13.85	Plain	18.04	4.41		3	Subcentripetal	Expanding	Trapezoidal
	Yellow ash	Yellow ash	C4b	Dolerite	Flake			0	15.8	24.35	4.97	Plain	15.75	3.17		3	Unidirectional	Expanding	Triangular
	Yellow ash	Yellow ash	C4b	Hornfels	Flake			0	24.2	21.64	4.5	Dihedral	14.18	4.22		4	Subcentripetal	Parallel	Trapezoidal
	Yellow ash	Yellow ash	B4d	Dolerite	Flake			0	15.49	48.32	11.32	Broken				2	Subcentripetal	Expanding	Triangular
	Yellow ash	Yellow ash	B4d	Dolerite	Flake			0	29.36	33.86	3.88	Plain	4.75	2.11				Expanding
	Yellow ash	Yellow ash	B4d	Dolerite	Blade			0	42.61	25.68	9.47	Plain	21.69	6.87		5	Centripetal	Parallel	Trapezoidal
	Yellow ash	Yellow ash	B4d	Dolerite	Flake			0	24.61	26.64	5.87	Plain	14.03	3.05		4	Subcentripetal	Parallel	Triangular
	Yellow ash	Yellow ash	B4d	Dolerite	Flake			0	28.15	21.32	7.01	Plain	16.92	5.52		2	Unidirectional	Parallel	Triangular
	Yellow ash	Yellow ash	B4d	Hornfels	Flake			0	28.62	25.92	5.03	Plain	15.3	4.51				Parallel
	Yellow ash	Brown organic layer	B5c	Dolerite	Flake			0	32.79	42.9	6.43	Plain	13.4	4.71		3	Subcentripetal	Expanding	Triangular
	Yellow ash	Brown organic layer	B5c	Dolerite	Flake			0	36.57	28.63	12.29	Broken				4	Centripetal	Expanding	Triangular
	Yellow ash	Brown organic layer	B5c	Dolerite	Flake			0	48.12	20.95	9.67	Plain	4.89	3.13		3	Subcentripetal	Expanding	Triangular
	Yellow ash	Brown organic layer	B5c	Dolerite	Flake			0	29.85	27.69	10.77	Plain	18.34	5.97		4	Centripetal	Parallel	Trapezoidal
	Yellow ash	Brown organic layer	B5c	Dolerite	Flake			0	35.15	28.02	6.71	Facetted	12.69	6.47		4	Centripetal	Expanding	Triangular
	Yellow ash	Brown organic layer	B5c	Quartz	Flake			1 to 10	24.01	19.38	7.23	Plain	15.73	6.89		4		Parallel	Trapezoidal
	Yellow ash	Yellow ash	C5d	Dolerite	Flake			0	38.91	43.99	7.76	Dihedral	21.16	6.81		3	Subcentripetal	Expanding
	Yellow ash	Yellow ash	C5d	Dolerite	Flake			0	38.99	22.43	5.88	Plain	11.29	6.26		5	Centripetal	Parallel	Trapezoidal
	Yellow ash	Yellow ash	C5d	Dolerite	Flake			0	28.2	26.55	8.49	Plain	13.46	8.35		3	Bidirectional	Parallel	Triangular
	Yellow ash	Yellow ash	C5d	Dolerite	Flake			0	21.83	22.75	7.37	Plain	22.65	7.59		5	Centripetal	Parallel	Triangular
	Yellow ash	Yellow ash	C5d	Quartz	Flake			0	27.59	27.93	10.99	Plain	13.88	11.57		4	Centripetal	Expanding	Trapezoidal
	Yellow ash	Yellow ash	C5d	Quartz	Flake			0	27.73	32.54	11.47	Plain	20.69	9.69		5	Centripetal	Expanding	Trapezoidal
	Yellow ash	Yellow ash	C5d	Quartz	Flake			0	26.35	27.67	8.92	Broken				3	Subcentripetal	Expanding	Triangular
	Yellow ash	Yellow ash	C6b	Dolerite	Flake			0	48.71	60.86	14.68	Plain	38.96	13.06		2	Crossed	Expanding	Lenticular
	Yellow ash	Yellow ash	C6b	Dolerite	Flake			1 to 10	62.74	24.6	8.73	Linear				3	Unidirectional	Parallel	Triangular
	Yellow ash	Yellow ash	C6b	Quartz	Flake			1 to 10	25.29	24.7	11.86	Plain	15.05	9.13		2		Expanding	Triangular
	Yellow ash	Yellow ash	C6b	Dolerite	Flake			0	17.95	37.75	6.49	Plain	14.11	6.5		3	Subcentripetal	Expanding
	Yellow ash	Yellow ash	C6b	Sandstone	Flake			1 to 10	16.7	24.89	5.53	Plain	14.84	5.06		2	Unidirectional	Expanding	Triangular
	Yellow ash	Yellow ash	C6b	Hornfels	Flake			0	28.85	20.9	4.05	Facetted	11.22	2.51		4		Converging	Triangular
	Yellow ash	Yellow ash	C5a	Hornfels	Flake			0	30.82	24.72	6.94	Plain	10.82	3.25		5	Centripetal	Parallel	Trapezoidal
	Yellow ash	Yellow ash	C5a	Hornfels	Flake			0	24.2	33.9	6.94	Plain	18.13	7.27		3	Subcentripetal	Converging	Triangular
	Yellow ash	Yellow ash	C5a	Hornfels	Flake			0	25.01	21.31	5.59	Plain	10.38	5.43		3	Subcentripetal	Expanding	Triangular
	Yellow ash	Yellow ash	C6c	Quartz	Flake			1 to 10	38.57	35.92	12.36	Plain	12.04	5.09		5	Centripetal	Expanding	Trapezoidal
	Yellow ash	Yellow ash	C6c	Quartz	Flake			10 to 40	34.72	23.79	12.08	Broken						Parallel	Trapezoidal
	Yellow ash	Yellow ash	C6c	Quartz	Blade			10 to 40	21.51	13.1	5.11	Plain	8.05	5.04		1	Unidirectional	Parallel	Triangular
	Yellow ash	Yellow ash	C6c	Sandstone	Flake			0	20.06	45.39	10.21	Plain	31.75	11.15
	Yellow ash	Yellow ash	C6c	Dolerite	Flake			1 to 10	35.05	30.76	8	Dihedral	26.64	4.36		4	Unidirectional	Parallel	Triangular
	Yellow ash	Yellow ash	C6c	Dolerite	Flake			1 to 10	23.22	24.71	4.53	Facetted	16.69	4.48				Expanding	Triangular
	Yellow ash	Yellow ash	C6c	Dolerite	Flake			0	15.73	25.77	5.47	Plain	21.56	6.11				Expanding	Lenticular
	Yellow ash	Yellow ash	C6c	Dolerite	Flake			0	23.15	31.58	4.94	Dihedral	23.82	4.4				Expanding	Lenticular
	Yellow ash	Yellow ash	C6c	Dolerite	Flake			1 to 10	22.71	20.98	9.2	Plain	11.5	6		3		Parallel	Right triangular
	Yellow ash	Yellow ash	C6c	Dolerite	Flake			0	21.83	23.98	3.75	Plain	20.13	4.11		3	Unidirectional	Parallel	Trapezoidal
	Yellow ash	Yellow ash	C6c	Quartzite	Flake			0	28.36	23.6	8.72	Plain	18.62	8.96		3	Unidirectional	Parallel	Triangular
	Yellow ash	Yellow ash	C6c	Quartzite	Flake			0	34.58	21.19	6.98	Plain	11.18	8.01		4		Expanding	Trapezoidal
	Yellow ash	Yellow ash	C5b/d	Dolerite	Flake			60 to 90	35.03	50.91	6.99	Plain	34.77	11.66		1	Unidirectional	Converging	Triangular
	Yellow ash	Yellow ash	C5/d	Dolerite	Flake			0	32.55	24.86	6.92	Plain	8.14	5.29		4	Bidirectional	Parallel	Trapezoidal
	Yellow ash	Yellow ash	C5/d	Hornfels	Flake			0	27.28	28	5.11							Expanding	Trapezoidal
	Yellow ash	Yellow ash	C5/d	Dolerite	Flake			0	16.66	26.74	7.9	Plain	13.1	9.7				Expanding
	Yellow ash	Yellow ash	C5c	Quartzite	Flake			0	37.98	45.02	8.53	Plain	40.22	6.07		2		Parallel	Triangular
	Yellow ash	Yellow ash	C5c	Quartzite	Flake			0	27.13	24.06	12.1	Plain	10.92	6.07		2		Expanding	Triangular
	Yellow ash	Yellow ash	C5c	Quartzite	Flake			0	23.42	37.13	11.24	Broken				5	Centripetal	Expanding	Trapezoidal
	Yellow ash	Yellow ash	C5c	Quartzite	Flake			0	21.02	29.92	6.18	Plain	9.91	3.83		2		Expanding
	Yellow ash	Yellow ash	C5c	Quartzite	Flake			0	20.29	25.02	7.4	Plain	14.85	3.93		4	Bidirectional	Expanding	Trapezoidal
	Yellow ash	Yellow ash	C5c	Quartzite	Blade			0	28.72	16.32	8.9	Cortical plain	9.8	7.82				Parallel	Triangular
	Yellow ash	Yellow ash	C5c	Sandstone	Flake			0	34.21	46.58	9.25	Plain	34.63	9.09				Parallel
	Yellow ash	Yellow ash	C5c	Quartz	Flake			0	23	27.92	12.75	Plain	27.62	13.65		5	Centripetal	Parallel	Trapezoidal
	Yellow ash	Yellow ash	C5c	Quartz	Flake			0	24.35	23.03	8.97	Plain	12.56	7.68		4		Circular	Trapezoidal
	Yellow ash	Yellow ash	C5c	Dolerite	Flake			0	29.76	24.33	10.82	Dihedral	24.48	11.04		4	Subcentripetal	Converging	Trapezoidal
	Yellow ash	Yellow ash	C5c	Dolerite	Flake			0	22.14	16.12	3.8	Plain	9.84	2.34		2		Parallel	Triangular
	Yellow ash	Clark patch	B5d	Quartzite	Flake			0	31.22	27.34	11.97	Plain				2		Parallel	Triangular
	Yellow ash	Clark patch	B5d	Quartz	Flake			0	23.44	22.08	6.78	Plain	20.55	6		4		Parallel	Trapezoidal
	Yellow ash	Clark patch	B5d	Quartz	Flake			0	24.56	21.45	7.73	Plain	14.35	6.28		3	Subcentripetal	Expanding	Triangular
	Yellow ash	Yellow ash	C4a	Dolerite	Flake			10 to 40	60.57	41.92	17.88	Plain	26.74	14.15		4	Unidirectional	Parallel	Trapezoidal
	Yellow ash	Yellow ash	C4a	Hornfels	Flake			0	30.2	21.88	8.08	Plain				5	Centripetal	Expanding	Triangular
	Yellow ash	Yellow ash	C4d	Dolerite	Flake			0	35.97	33.44	6.11	Plain	10.12	3.56		3	Subcentripetal	Expanding	Triangular
	Yellow ash	Yellow ash	C4d	Dolerite	Flake			1 to 10	35.09	20.27	6.86	Plain	16.09	5.4		2	Unidirectional	Parallel	Triangular
	Yellow ash	Yellow ash	C4d	Dolerite	Flake			0	16.27	24.57	15.33	Plain	24.66	16.05		3		Converging	Triangular
	Yellow ash	Yellow ash	C4d	Dolerite	Flake			0	29.59	27.09	5.46	Broken				2	Unidirectional	Circular	Triangular
	Yellow ash	Yellow ash	C4d	Dolerite	Flake			0	30.61	20.62	6.4	Cortical plain	15.27	4.58		2	Unidirectional	Expanding	Triangular
	Yellow ash	Yellow ash	C4d	Quartzite	Flake			0	24.89	29.82	9.06	Plain	15.95	7.63		4	Centripetal	Expanding	Triangular
	Yellow ash	Yellow ash	C4d	Dolerite	Flake			1 to 10	37.96	16.62	5.72	Dihedral	15.25	4.84		2		Parallel	Trapezoidal
	Yellow ash	Yellow ash	B5d	Dolerite	Flake			100	52.79	31.89	8.06	Plain	20.5	5.66				Parallel	Dome
	Yellow ash	Yellow ash	B5d	Hornfels	Flake			0	14.84	39.46	4.14	Plain	11.92	2.46		1	Unidirectional	Expanding
	Yellow ash	Yellow ash	B4d	Quartz	Flake			0	24.51	23.13	12.17	Plain				3
	Yellow ash	Yellow ash	B4d	Hornfels	Flake			0	22.79	24.89	5.1	Dihedral	2.54	4.42		3	Subcentripetal	Converging	Triangular
	Yellow ash	Yellow ash	B5a	Sandstone	Flake			0	33.66	43.51	8.03	Plain	21.82	7.48		3	Unidirectional convergent	Expanding	Trapezoidal
	Yellow ash	Yellow ash	B5a	Hornfels	Flake			0	26.68	24.57	6.5	Plain	5.92	2.23		3	Subcentripetal	Expanding	Triangular
	Yellow ash	Yellow ash	B5a	Quartz	Flake			1 to 10	21.28	17.87	5.56	Plain	8.99	3.39				Circular
	Yellow ash	Yellow ash	B5a	Hornfels	Flake			0	34.88	31.41	9.35	Dihedral	27.01	10.32		4	Centripetal	Expanding	Triangular
	Yellow ash	Yellow ash	B5a	Dolerite	Flake			0	28.41	31.73	4.56	Plain	5.5	1.45		3		Expanding	Triangular
	Yellow ash	Yellow ash	B5a	Dolerite	Flake			0	15.72	22.98	4.8	Plain	19.37	4.94				Expanding
	Yellow ash	Yellow ash	C5b	Dolerite	Flake			0	19.82	22.56	6.35	Plain	12.1	4.06				Expanding	Triangular
	Yellow ash	Yellow ash	C5b	Dolerite	Flake			0	16.32	22.02	4.72	Plain	10.1	4.47				Parallel
	Yellow ash	Yellow ash	B4a	Quartzite	Flake			0	35.87	27.48	11.74	Plain	17.16	9.83		5	Centripetal	Expanding	Trapezoidal
	Yellow ash	Yellow ash	B4a	Quartzite	Flake			0	19.52	29.43	7.16	Plain	2.21	6.66		2		Expanding	Lenticular
	Yellow ash	Yellow ash	B6b	Sandstone	Blade			0	60.17	28.28	14.14	Plain	22.84	8.11		4	Bidirectional	Parallel	Trapezoidal
	Yellow ash	Yellow ash	B6b	Sandstone	Blade			0	47.22	25.09	10.64	Plain	14.87	10.82		3	Bidirectional	Parallel	Triangular
	Yellow ash	Yellow ash	B6b	Quartzite	Blade			0	24.43	26.23	5.05	Plain	13.57	5.58		3	Bidirectional	Parallel	Triangular
	Yellow ash	Yellow ash	B6b	Dolerite	Flake			0	20.59	18.74	9.24	Plain	9.84	5.39		3		Expanding	Right triangular
	Yellow ash	Hearth 1 in Yellow Ash	C4d	Dolerite	Flake			0	36.61	43.94	11.45	Dihedral	31.27	11.48		3	Unidirectional convergent	Converging	Triangular
	Yellow ash	Hearth 1 in Yellow Ash	C4d	Dolerite	Flake			0	29.74	35.71	9.01	Dihedral	18.8	6.65		5	Centripetal	Parallel	Trapezoidal
	Yellow ash	Brown organic layer	B5d	Quartzite	Flake			0	36.97	22.52	11.71	Plain	21.74	13.67
	Yellow ash	Yellow ash	B5c	Quartzite	Blade			0	37.57	25.08	10.44	Plain	16.35	5.61		3	Crossed	Parallel	Triangular
	Yellow ash	Yellow ash	B5c	Dolerite	Flake			0	3.55	37.52	8.14	Dihedral	27.44	6.02		5	Centripetal	Expanding	Trapezoidal
	Yellow ash	Yellow ash	B5b	Quartz	Flake			0	28.08	21.9	12.36	Broken				3		Parallel	Triangular
	Yellow ash	Yellow ash	B5b	Quartz	Flake			0	23.29	29.88	9.46	Plain	28.97	9.41				Converging	Trapezoidal
	Yellow ash	Yellow ash	B5b	Quartz	Flake			60 to 90	31.77	28.37	8.83	Plain	11.84	6.13		1		Expanding	Trapezoidal
	Yellow ash	Yellow ash	B5b	Quartz	Flake			10 to 40	22.42	19.66	6.94	Linear				1	Unidirectional	Parallel	Triangular
	Yellow ash	Yellow ash	C4a	Quartz	Flake			0	33.21	26.1	9.92	Plain	14.4	6.98		2	Unidirectional	Parallel	Triangular
	Yellow ash	Yellow ash	B4a	Quartz	Flake			0	34.11	35.98	10.74	Plain	15.48	6.31		4	Centripetal	Expanding	Triangular
	Yellow ash	Yellow ash	B4a	Quartz	Flake			0	23	23.68	8.66	Dihedral	17.1	8.02		3	Subcentripetal	Expanding	Triangular
	Yellow ash	Yellow ash	B4a	Other?	Flake			0	32.36	32.32	12.53	Plain	31.39	9.02		2		Converging	Triangular
	Yellow ash	Yellow ash	B4a	Other?	Flake			0	23.91	20.6	7.01	Cortical plain	16.92	7.1		1	Unidirectional	Expanding	Triangular
	Yellow ash	Yellow ash	B4c	Dolerite	Blade			100	52.88	18.86	8.98	Cortical plain	14.41	7.37				Parallel	Triangular
	Yellow ash	Yellow ash	B4c	Dolerite	Flake			0	48.2	29.16	11.68	Plain	23.02	7.81		3		Parallel	Trapezoidal
	Yellow ash	Yellow ash	B4c	Dolerite	Flake			0	30.33	47.75	10.04	Plain	17.99	9.98		2	Unidirectional	Expanding	Triangular
	Yellow ash	Yellow ash	B4c	Dolerite	Flake			0	29.48	29.61	8.48	Plain	13.69	4.94		5	Centripetal	Parallel	Trapezoidal
	Yellow ash	Yellow ash	B4c	Dolerite	Flake			0	22.18	33.16	6.69	Plain						Expanding
	Yellow ash	Yellow ash	B4c	Dolerite	Flake	Yes	Flanco de núcleo de lascas	0	58.67	66.01	21.78	Plain	21.95	9.18
	Yellow ash	Yellow ash	B4b	Dolerite	Flake			0	37.4	40.14	10.79	Plain	30.38	9.95		4	Bidirectional	Parallel	Trapezoidal
	Yellow ash	Yellow ash	B4b	Dolerite	Flake			0	38.57	37.5	5.77	Plain	17.47	7.61		3	Subcentripetal	Expanding	Triangular
	Yellow ash	Yellow ash	B4b	Dolerite	Flake			0	27.88	22.67	8.61	Plain	21.3	8.54		4		Parallel	Trapezoidal
	Yellow ash	Yellow ash	B4b	Sandstone	Flake			0	28.11	36.04	13.07	Plain
	Yellow ash	Yellow ash	B4b	Dolerite	Blade			1 to 10	21.7	10.53	3.63	Plain	6.34	1.63				Parallel	Triangular
	Yellow ash	Hearth 2 in YA	C4d	Dolerite	Flake	Yes	Flanco de núcleo de lascas	0	46.93	28.71	26.97	Plain	21.03	13.34				Parallel	Right triangular
	Yellow ash	Hearth 2 in YA	C4d	Dolerite	Flake			0	24.29	32.26	5.64	Plain	7.7	4.68		5		Expanding	Lenticular
	Yellow ash	Hearth 2 in YA	C4d	Dolerite	Flake			0	21.01	20.45	9.5	Plain	10.63	5.29		5		Expanding	Triangular
	Yellow ash	Hearth 1 in Yellow Ash	C4d	Dolerite	Flake			0	30.67	34.62	7.29	Plain	13.55	4.74		5	Centripetal	Expanding	Triangular
	Yellow ash	White ash hearth in YA	B4c	Dolerite	Flake			0	30.61	23.89	7.61	Plain	20.78	2.55		2	Unidirectional	Converging	Triangular
	Yellow ash	Hearth in yellow ash	C6d	Hornfels	Flake			0	25.16	27.2	9.02	Facetted	19.17	7.53		5	Centripetal	Expanding	Triangular
	Yellow ash	Hearth in yellow ash	C6d	Sandstone	Flake			0	23.94	52.88	16.1	Plain	15.5	8.98		3	Subcentripetal	Expanding	Triangular
