# Supplementary material for: Technological variability at Sibudu Cave: The end of Howiesons Poort and reduced mobility strategies after 62,000 years ago
Source: PLoS One. 2017 Oct 5;12(10):e0185845. doi: 10.1371/journal.pone.0185845 (PMC5628897; doi:10.1371/journal.pone.0185845)
Supplement: S3 Table — (XLSX) [file pone.0185845.s005.xlsx]

## Sheet: Sheet1
Length completed flakes in dolerite	GR	YA	BYA	YA2	BYA2i	RB
N	575	63	66	66	29	26
Shapiro-Wilk W	0.9094	0.9527	0.9616	0.9705	0.9636	0.9591
p(normal)	5.124E-18*	0.01676	0.03901*	0.1173	0.401	0.3748
Flakes
	GR-YA	GR-BYA	GR-YA2	GR-BYA2i	GR-RB
U Mann-Whitney test p (same)Length flakes dolerite	0.005565*	0.07551	0.002361*	0.2776	0.02187*
Length blades
0	GR	BYA2i	YA2
N	130	9	14
Shapiro-Wilk W	0.9124	0.963	0.9427
p(normal)	0.0000003712*	0.8291	0.4546
breadth blades
0	GR	BYA2i	YA2
N	130	9	14
Shapiro-Wilk W	0.9726	0.8378	0.9279
p(normal)	0.009699*	0.05464	0.2849
thickness blades	GR	BYA2i	YA2
N	130	9	14
Shapiro-Wilk W	0.9333	0.8828	0.9334
p(normal)	7.26e-06	0.1679	0.3399
	GR-BYA2i	GR-YA2
U Mann-Whitney test p (same)length blades dolerite	0.01923*	0.01577*
U Mann-Whitney test p (same)breadth blades dolerite	0.08458	0.02105*
U Mann-Whitney test p (same)thickness blades dolerite	0.09681	0.001425*
Length bipolar cores	RB-YA	GR	GS	PGS
W	0.6224	0.936	0.9535	0.8471
p(normal)	0.000000000002557*	0.07893	0.0002017*	0.0006631*
U Mann-Whitney test p (same) bipolar cores length	(RB-YA)-GR	(RB-YA)-GS	(RB-YA)-PGS
p (same)	0.3181	0.00001199*	0.1082
